# Supplementary material for: ZNF274 Recruits the Histone Methyltransferase SETDB1 to the 3′ Ends of ZNF Genes
Source: PLoS One. 2010 Dec 8;5(12):e15082. doi: 10.1371/journal.pone.0015082 (PMC2999557; doi:10.1371/journal.pone.0015082)
Supplement: Table S2 — ChIP-chip peak sets for SETDB1, KAP1, H3K9me3, and G9a. (XLS) [file pone.0015082.s012.xls]

## Sheet: SETDB1 ChIPchip peaks
Antibody	chrom	peak start	peak end	enrichment (log2)
SETDB1	chr19	55235910	55244974	2.50037
SETDB1	chr19	56780502	56783750	2.48163
SETDB1	chr19	616308	618953	2.45187
SETDB1	chr19	49371711	49374150	2.45076
SETDB1	chr19	40136223	40146055	2.37452
SETDB1	chr19	55252420	55257051	2.33531
SETDB1	chr19	2800818	2806052	2.31957
SETDB1	chr19	62817510	62827250	2.29097
SETDB1	chr19	63460604	63466861	2.28856
SETDB1	chr18	31139404	31142454	2.23258
SETDB1	chr19	41928614	41933871	2.22791
SETDB1	chr16	16118611	16122552	2.1921
SETDB1	chr19	62885409	62892664	2.17786
SETDB1	chr17	1450920	1452767	2.177
SETDB1	chr19	2783404	2789273	2.14648
SETDB1	chr19	2264211	2267850	2.14324
SETDB1	chr19	3730605	3734253	2.12279
SETDB1	chr19	14685104	14692369	2.08627
SETDB1	chr16	88588425	88590374	2.07615
SETDB1	chr19	57308202	57312171	2.0758
SETDB1	chr16	79638301	79640151	2.03275
SETDB1	chr19	15075007	15077051	2.03248
SETDB1	chr19	6076926	6078672	2.02775
SETDB1	chr19	7031325	7036055	2.02417
SETDB1	chr17	18503520	18507851	2.01336
SETDB1	chr19	16851323	16856173	2.0118
SETDB1	chr19	49327125	49328559	2.00713
SETDB1	chr19	53940409	53942061	2.00435
SETDB1	chr19	49352317	49354251	2.003
SETDB1	chr16	88427519	88429568	1.98126
SETDB1	chr19	49262003	49263862	1.96728
SETDB1	chr19	2825319	2830268	1.96623
SETDB1	chr19	2881722	2887156	1.96214
SETDB1	chr19	49302501	49305453	1.9617
SETDB1	chr19	63059902	63063371	1.95952
SETDB1	chr16	83798708	83800850	1.95805
SETDB1	chr19	12515706	12518764	1.95444
SETDB1	chr19	52324204	52326774	1.94651
SETDB1	chr19	11751803	11753652	1.94189
SETDB1	chr19	33793718	33802957	1.93874
SETDB1	chr18	9853201	9857565	1.9333
SETDB1	chr19	11917625	11922563	1.92727
SETDB1	chr19	11875801	11878050	1.92316
SETDB1	chr19	11588216	11590555	1.92103
SETDB1	chr19	12493724	12502453	1.91642
SETDB1	chr17	72674108	72678173	1.8951
SETDB1	chr18	58297715	58301552	1.88627
SETDB1	chr19	60797904	60800459	1.88395
SETDB1	chr19	551018	553862	1.88367
SETDB1	chr19	10807805	10809069	1.88362
SETDB1	chr19	51792818	51795756	1.87912
SETDB1	chr19	62768204	62771251	1.87273
SETDB1	chr17	5025005	5029169	1.86702
SETDB1	chr16	67153712	67158854	1.86444
SETDB1	chr19	49667723	49678055	1.8616
SETDB1	chr19	62929523	62931865	1.84978
SETDB1	chr17	15559623	15563773	1.84126
SETDB1	chr19	63327406	63333961	1.84123
SETDB1	chr19	19437809	19442553	1.8343
SETDB1	chr19	57114721	57120354	1.8288
SETDB1	chr19	61624505	61628974	1.81984
SETDB1	chr19	15134619	15139950	1.81869
SETDB1	chr16	86406405	86410364	1.81827
SETDB1	chr18	75725524	75728363	1.81822
SETDB1	chr19	45865304	45870559	1.81678
SETDB1	chr19	41417724	41422050	1.81505
SETDB1	chr19	57180519	57182154	1.81443
SETDB1	chr16	12261909	12263573	1.81062
SETDB1	chr19	58261604	58265168	1.80695
SETDB1	chr19	57165508	57168758	1.80196
SETDB1	chr19	276803	281158	1.79603
SETDB1	chr19	63395205	63405753	1.78997
SETDB1	chr19	49430821	49433150	1.78775
SETDB1	chr19	2865906	2869172	1.786
SETDB1	chr17	19462325	19463774	1.78507
SETDB1	chr16	86828923	86832157	1.78033
SETDB1	chr17	42654425	42658550	1.77418
SETDB1	chr19	39731016	39733672	1.77171
SETDB1	chr18	6671111	6673552	1.76992
SETDB1	chr19	16191805	16193555	1.76645
SETDB1	chr19	54563805	54566357	1.7571
SETDB1	chr19	11622501	11626856	1.75119
SETDB1	chr19	63269919	63272053	1.749
SETDB1	chr16	56030107	56032667	1.74483
SETDB1	chr17	72151620	72156951	1.74457
SETDB1	chr19	57187512	57190554	1.74131
SETDB1	chr19	6402717	6408572	1.73544
SETDB1	chr19	57500316	57504866	1.73307
SETDB1	chr18	46060522	46061551	1.72918
SETDB1	chr19	62750026	62751355	1.72893
SETDB1	chr19	39939423	39944253	1.72812
SETDB1	chr19	1049024	1052559	1.72579
SETDB1	chr16	87983220	87985356	1.72319
SETDB1	chr19	9383123	9386252	1.71869
SETDB1	chr16	87590325	87596660	1.71855
SETDB1	chr16	70039103	70043772	1.71847
SETDB1	chr19	41901718	41903362	1.71618
SETDB1	chr19	12045511	12050372	1.71593
SETDB1	chr19	12598716	12602367	1.71572
SETDB1	chr19	54583204	54584866	1.71564
SETDB1	chr18	75881414	75887273	1.71495
SETDB1	chr16	87482801	87487555	1.71414
SETDB1	chr19	60611620	60614558	1.71273
SETDB1	chr18	10497422	10498550	1.71099
SETDB1	chr19	49226322	49229064	1.70778
SETDB1	chr19	11837425	11840872	1.70346
SETDB1	chr19	62903512	62906356	1.69979
SETDB1	chr19	15915123	15917154	1.69767
SETDB1	chr19	11801324	11808357	1.6961
SETDB1	chr17	78244707	78248254	1.6933
SETDB1	chr17	59279326	59282168	1.69195
SETDB1	chr19	9494202	9502464	1.68931
SETDB1	chr17	78289406	78294459	1.68918
SETDB1	chr19	9729011	9731365	1.68439
SETDB1	chr19	63070322	63080069	1.68161
SETDB1	chr19	52436405	52440760	1.67989
SETDB1	chr19	9622202	9626650	1.67956
SETDB1	chr19	45221307	45226852	1.67952
SETDB1	chr19	48886803	48889065	1.676
SETDB1	chr19	45269524	45277157	1.67415
SETDB1	chr19	62739905	62743054	1.67303
SETDB1	chr19	33849121	33851958	1.66396
SETDB1	chr16	10340122	10345653	1.66223
SETDB1	chr19	60704515	60707054	1.66171
SETDB1	chr19	12242702	12246464	1.65927
SETDB1	chr18	3041702	3044471	1.65853
SETDB1	chr19	9642805	9648173	1.65833
SETDB1	chr19	6517513	6519150	1.65813
SETDB1	chr18	53893003	53895053	1.655
SETDB1	chr19	45292422	45293471	1.65418
SETDB1	chr19	6376207	6377261	1.65327
SETDB1	chr19	639005	641370	1.65125
SETDB1	chr19	45256402	45258151	1.65107
SETDB1	chr19	56036023	56039562	1.6491
SETDB1	chr19	63413821	63417375	1.64907
SETDB1	chr17	34453919	34459574	1.64697
SETDB1	chr19	57055902	57058371	1.64445
SETDB1	chr19	61294523	61297058	1.64219
SETDB1	chr19	60423417	60424966	1.63869
SETDB1	chr19	19132709	19134453	1.63783
SETDB1	chr19	14699606	14701654	1.63714
SETDB1	chr19	57210722	57211861	1.63483
SETDB1	chr19	42309411	42312150	1.63381
SETDB1	chr19	12552026	12554060	1.6335
SETDB1	chr19	49108017	49111056	1.62865
SETDB1	chr19	9313104	9316455	1.62748
SETDB1	chr19	40158610	40160054	1.62608
SETDB1	chr19	51278124	51283452	1.62425
SETDB1	chr19	8781203	8785452	1.62406
SETDB1	chr19	744722	746752	1.6222
SETDB1	chr19	41671423	41672572	1.62142
SETDB1	chr16	11207602	11211256	1.62054
SETDB1	chr17	19055620	19057472	1.61982
SETDB1	chr16	10447924	10449173	1.61526
SETDB1	chr19	57158913	57162358	1.61246
SETDB1	chr16	88278724	88279958	1.60991
SETDB1	chr19	62675023	62680657	1.60659
SETDB1	chr19	46151221	46154363	1.60499
SETDB1	chr19	45229803	45235564	1.60237
SETDB1	chr19	11728123	11729953	1.60069
SETDB1	chr19	43344208	43347352	1.59986
SETDB1	chr19	62493807	62495671	1.59958
SETDB1	chr19	12855711	12856960	1.59799
SETDB1	chr19	56596015	56600053	1.59538
SETDB1	chr17	18929425	18931467	1.59525
SETDB1	chr19	49042507	49044653	1.59252
SETDB1	chr19	62842904	62845374	1.58848
SETDB1	chr19	62979112	62984352	1.58703
SETDB1	chr19	40098218	40101057	1.58537
SETDB1	chr19	11985621	11988150	1.58501
SETDB1	chr18	22178517	22179871	1.58043
SETDB1	chr17	72680106	72683271	1.57929
SETDB1	chr17	36169625	36174555	1.57806
SETDB1	chr19	14064023	14066574	1.57585
SETDB1	chr19	44967608	44971060	1.57538
SETDB1	chr19	6629420	6632751	1.57504
SETDB1	chr18	10346420	10347870	1.57292
SETDB1	chr19	15920123	15921669	1.57194
SETDB1	chr19	11948023	11953751	1.57112
SETDB1	chr19	2666022	2667356	1.5705
SETDB1	chr19	6010523	6013864	1.56921
SETDB1	chr19	63111016	63117874	1.56352
SETDB1	chr16	10386019	10387868	1.56008
SETDB1	chr19	4780703	4782465	1.55791
SETDB1	chr19	7420503	7422252	1.55243
SETDB1	chr19	60130903	60131962	1.55185
SETDB1	chr17	78493902	78499066	1.55184
SETDB1	chr18	3553206	3554671	1.55096
SETDB1	chr19	57137026	57144672	1.54726
SETDB1	chr19	6567817	6569051	1.54545
SETDB1	chr19	63634510	63637369	1.54521
SETDB1	chr19	12318318	12323658	1.54175
SETDB1	chr17	38812808	38814655	1.5398
SETDB1	chr18	84007	86657	1.5397
SETDB1	chr19	40983324	40985661	1.53775
SETDB1	chr19	57259008	57262275	1.535
SETDB1	chr19	5205509	5207468	1.53484
SETDB1	chr19	45211510	45213354	1.53316
SETDB1	chr16	28979902	28981061	1.53311
SETDB1	chr18	3450822	3452374	1.53153
SETDB1	chr17	77891726	77894470	1.53081
SETDB1	chr18	9444709	9447655	1.52836
SETDB1	chr19	22919909	22921453	1.52581
SETDB1	chr19	8039623	8046153	1.52388
SETDB1	chr17	78283308	78285672	1.52356
SETDB1	chr16	15797720	15798675	1.5212
SETDB1	chr19	40421524	40424872	1.52097
SETDB1	chr19	44584018	44585172	1.5186
SETDB1	chr16	28364609	28367760	1.51781
SETDB1	chr17	38779805	38782559	1.51657
SETDB1	chr19	47039516	47041451	1.51626
SETDB1	chr19	21493522	21494372	1.5161
SETDB1	chr19	58334903	58337769	1.51505
SETDB1	chr19	57109724	57111860	1.50945
SETDB1	chr19	9352105	9354164	1.50732
SETDB1	chr19	63496608	63498752	1.50695
SETDB1	chr18	9411802	9415072	1.50678
SETDB1	chr16	87819717	87825856	1.50629
SETDB1	chr16	88173225	88175374	1.50611
SETDB1	chr19	57082415	57088968	1.50565
SETDB1	chr19	17351324	17352953	1.5043
SETDB1	chr19	46117523	46119374	1.50407
SETDB1	chr18	9436102	9438651	1.50121
SETDB1	chr19	57350203	57352067	1.50117
SETDB1	chr17	1318608	1320173	1.49946
SETDB1	chr20	673414	674853	1.49908
SETDB1	chr18	58321022	58322171	1.49852
SETDB1	chr19	13446717	13449372	1.49581
SETDB1	chr17	54091024	54092066	1.49491
SETDB1	chr18	31435203	31439161	1.49396
SETDB1	chr19	7727025	7734053	1.49378
SETDB1	chr17	3823003	3826254	1.49341
SETDB1	chr16	45176401	45178365	1.49165
SETDB1	chr19	49204810	49208869	1.49097
SETDB1	chr19	46019025	46019854	1.49094
SETDB1	chr19	462202	465863	1.489
SETDB1	chr19	55521822	55523051	1.48885
SETDB1	chr19	23797309	23798757	1.48787
SETDB1	chr19	11913703	11916574	1.48734
SETDB1	chr19	34872504	34874772	1.48682
SETDB1	chr19	9130711	9134169	1.48448
SETDB1	chr19	2239622	2240571	1.4835
SETDB1	chr19	42747023	42750052	1.47897
SETDB1	chr18	12303022	12304066	1.478
SETDB1	chr16	22253903	22256152	1.47782
SETDB1	chr19	6240801	6244174	1.4755
SETDB1	chr19	19680619	19684959	1.47419
SETDB1	chr19	512716	515456	1.47414
SETDB1	chr19	11777703	11779552	1.47394
SETDB1	chr19	54511602	54514154	1.46875
SETDB1	chr19	62772624	62781568	1.46872
SETDB1	chr16	28586323	28588051	1.46862
SETDB1	chr16	18107812	18111371	1.46769
SETDB1	chr19	11740305	11742368	1.46693
SETDB1	chr19	4993706	4995056	1.466
SETDB1	chr17	27014108	27015267	1.46581
SETDB1	chr19	40147705	40153872	1.46543
SETDB1	chr18	46204523	46206062	1.46311
SETDB1	chr19	58352008	58353262	1.46277
SETDB1	chr16	15196209	15199773	1.46267
SETDB1	chr17	68305306	68308466	1.46116
SETDB1	chr19	8210601	8215073	1.46015
SETDB1	chr19	49909803	49911357	1.45974
SETDB1	chr19	62530423	62532452	1.45844
SETDB1	chr17	23668025	23670755	1.45542
SETDB1	chr18	74512420	74515071	1.45454
SETDB1	chr17	58851003	58853072	1.45386
SETDB1	chr18	42701704	42704652	1.45315
SETDB1	chr19	58636822	58639151	1.4517
SETDB1	chr17	598110	600274	1.45108
SETDB1	chr18	11945708	11948074	1.44949
SETDB1	chr17	54343905	54344954	1.44609
SETDB1	chr18	9245301	9248860	1.4452
SETDB1	chr19	5330920	5334152	1.44403
SETDB1	chr19	5483622	5486952	1.44237
SETDB1	chr19	9580621	9582872	1.44218
SETDB1	chr19	11656024	11659363	1.44036
SETDB1	chr19	49360716	49361750	1.44
SETDB1	chr19	62955511	62959359	1.43997
SETDB1	chr18	51532105	51532954	1.43456
SETDB1	chr18	26242711	26243855	1.43409
SETDB1	chr19	17634403	17637651	1.43286
SETDB1	chr19	33855107	33856875	1.43188
SETDB1	chr16	84129312	84133355	1.43077
SETDB1	chr19	12400623	12405354	1.43046
SETDB1	chr20	1746503	1753851	1.43044
SETDB1	chr16	73760524	73761773	1.43015
SETDB1	chr17	42756021	42757150	1.42692
SETDB1	chr19	40400203	40406872	1.4256
SETDB1	chr19	12084025	12085354	1.42523
SETDB1	chr19	62597701	62603163	1.42516
SETDB1	chr16	54343920	54345174	1.425
SETDB1	chr16	16504324	16505558	1.422
SETDB1	chr19	57289103	57290261	1.42133
SETDB1	chr16	84159223	84161562	1.42058
SETDB1	chr19	7044824	7050557	1.42042
SETDB1	chr20	269822	271771	1.4198
SETDB1	chr17	52460612	52461950	1.41918
SETDB1	chr16	29124616	29126072	1.41714
SETDB1	chr19	1585925	1589054	1.41696
SETDB1	chr16	34159320	34160259	1.4167
SETDB1	chr19	57333311	57334469	1.41633
SETDB1	chr18	12984307	12986967	1.41587
SETDB1	chr19	9536923	9539858	1.4156
SETDB1	chr19	41426308	41428872	1.41456
SETDB1	chr17	38793414	38794273	1.41133
SETDB1	chr16	88645726	88647770	1.41133
SETDB1	chr19	44115508	44118672	1.41124
SETDB1	chr19	11691324	11695751	1.40844
SETDB1	chr17	22502514	22508853	1.408
SETDB1	chr17	64590126	64592472	1.40709
SETDB1	chr19	1222609	1225371	1.40662
SETDB1	chr16	87917725	87919474	1.40458
SETDB1	chr19	60681209	60683053	1.403
SETDB1	chr19	19650608	19651656	1.40182
SETDB1	chr17	68992504	68994552	1.40129
SETDB1	chr19	45251525	45254054	1.40119
SETDB1	chr16	88111422	88112771	1.39991
SETDB1	chr16	29182907	29186758	1.39931
SETDB1	chr18	66261105	66262254	1.39817
SETDB1	chr16	30015106	30017756	1.39796
SETDB1	chr19	38469719	38472453	1.39632
SETDB1	chr19	3107218	3111871	1.39369
SETDB1	chr20	754421	755575	1.3921
SETDB1	chr19	49531614	49532459	1.392
SETDB1	chr19	34321523	34323652	1.39084
SETDB1	chr19	42666608	42668072	1.38979
SETDB1	chr17	39266507	39267756	1.38972
SETDB1	chr19	9457511	9460162	1.3896
SETDB1	chr19	58406624	58408368	1.38935
SETDB1	chr19	57667622	57671353	1.38932
SETDB1	chr17	62123823	62125966	1.38912
SETDB1	chr19	49483311	49484275	1.389
SETDB1	chr19	43717002	43719862	1.38752
SETDB1	chr19	57222317	57223671	1.38614
SETDB1	chr19	45138105	45139354	1.38525
SETDB1	chr17	55522926	55525255	1.38265
SETDB1	chr19	51609622	51611474	1.3825
SETDB1	chr19	921812	924972	1.38231
SETDB1	chr16	20665812	20667166	1.38191
SETDB1	chr18	118210	121750	1.37996
SETDB1	chr19	63407302	63408152	1.37656
SETDB1	chr16	18209218	18210558	1.37633
SETDB1	chr17	23867526	23868875	1.37591
SETDB1	chr16	47240505	47241474	1.3747
SETDB1	chr19	56065623	56066752	1.37342
SETDB1	chr19	63310407	63311851	1.3726
SETDB1	chr19	1719619	1726260	1.37213
SETDB1	chr16	8690718	8691672	1.3719
SETDB1	chr19	12157026	12160375	1.36996
SETDB1	chr19	21103902	21107275	1.3698
SETDB1	chr19	55043917	55044951	1.36973
SETDB1	chr19	63369205	63372968	1.3688
SETDB1	chr19	53086818	53088667	1.36876
SETDB1	chr18	9038212	9043671	1.368
SETDB1	chr17	17265925	17267954	1.36586
SETDB1	chr19	49161712	49164151	1.365
SETDB1	chr19	52423719	52425463	1.36169
SETDB1	chr19	61607402	61608851	1.3598
SETDB1	chr19	57313417	57315874	1.35947
SETDB1	chr19	55480906	55483254	1.35918
SETDB1	chr17	59863225	59864456	1.3578
SETDB1	chr19	60585019	60586373	1.35745
SETDB1	chr16	15979909	15981375	1.35664
SETDB1	chr19	54949604	54951859	1.35613
SETDB1	chr19	49693702	49696066	1.35567
SETDB1	chr19	10810122	10811255	1.35545
SETDB1	chr18	13306001	13306960	1.3543
SETDB1	chr19	56743218	56744451	1.35115
SETDB1	chr16	83944124	83944953	1.35062
SETDB1	chr16	87543108	87548354	1.34999
SETDB1	chr16	87136222	87139069	1.34982
SETDB1	chr17	54996723	54997857	1.34808
SETDB1	chr19	22118319	22120072	1.34772
SETDB1	chr17	59499001	59502864	1.34761
SETDB1	chr19	57202323	57203858	1.34694
SETDB1	chr18	19271907	19273466	1.34683
SETDB1	chr19	51500601	51502153	1.34608
SETDB1	chr17	8280310	8281154	1.34544
SETDB1	chr17	62473510	62476951	1.3451
SETDB1	chr17	60299225	60300565	1.34477
SETDB1	chr17	17963204	17964074	1.34367
SETDB1	chr17	58417209	58418473	1.34231
SETDB1	chr19	57841715	57843174	1.34206
SETDB1	chr17	76604712	76606552	1.34164
SETDB1	chr16	10495105	10499575	1.34116
SETDB1	chr19	41631905	41632854	1.3404
SETDB1	chr19	33745914	33747068	1.34033
SETDB1	chr16	15257126	15259172	1.33977
SETDB1	chr19	14837924	14839266	1.3389
SETDB1	chr17	34405915	34407873	1.3385
SETDB1	chr19	62924410	62927458	1.33791
SETDB1	chr17	77793602	77795651	1.33695
SETDB1	chr19	5934211	5935975	1.33564
SETDB1	chr19	705622	711070	1.33545
SETDB1	chr18	75871403	75872468	1.33436
SETDB1	chr19	40758405	40760359	1.33429
SETDB1	chr19	61569904	61572158	1.33367
SETDB1	chr19	7027626	7029954	1.3335
SETDB1	chr19	3252926	3254652	1.33345
SETDB1	chr19	3641908	3643052	1.33333
SETDB1	chr18	53003603	53005952	1.33312
SETDB1	chr19	33840205	33844350	1.3316
SETDB1	chr17	63837304	63838757	1.33041
SETDB1	chr19	13422409	13425068	1.33036
SETDB1	chr17	78371023	78372463	1.33
SETDB1	chr19	6864902	6866361	1.32964
SETDB1	chr16	30813209	30814658	1.32786
SETDB1	chr17	61413901	61415375	1.32777
SETDB1	chr19	49449922	49451956	1.32727
SETDB1	chr19	41728622	41731973	1.32722
SETDB1	chr18	9454905	9456972	1.32625
SETDB1	chr19	16445812	16446850	1.32598
SETDB1	chr19	52844503	52846562	1.32514
SETDB1	chr19	54941818	54943252	1.32458
SETDB1	chr19	11792703	11793872	1.3235
SETDB1	chr19	57275405	57277753	1.322
SETDB1	chr19	6149113	6150455	1.32172
SETDB1	chr17	4810310	4813360	1.32142
SETDB1	chr19	273613	275767	1.32137
SETDB1	chr19	5150722	5152267	1.32134
SETDB1	chr19	53480815	53481954	1.32074
SETDB1	chr17	68502901	68504175	1.3205
SETDB1	chr19	43671907	43674951	1.31942
SETDB1	chr18	8899823	8901469	1.31875
SETDB1	chr19	23626	27474	1.3187
SETDB1	chr19	57525306	57527970	1.31708
SETDB1	chr17	35235005	35236274	1.31701
SETDB1	chr19	2579809	2582574	1.31686
SETDB1	chr20	3951815	3954872	1.31664
SETDB1	chr18	75538215	75539359	1.31533
SETDB1	chr18	42964523	42965857	1.31477
SETDB1	chr17	23878015	23878874	1.31467
SETDB1	chr19	43576305	43577874	1.3146
SETDB1	chr19	40428615	40430771	1.31427
SETDB1	chr16	10485916	10488466	1.31309
SETDB1	chr17	70536525	70540263	1.31215
SETDB1	chr19	18561306	18562460	1.312
SETDB1	chr16	31672912	31674071	1.3111
SETDB1	chr17	27517926	27519855	1.30987
SETDB1	chr19	5107518	5110550	1.30971
SETDB1	chr19	50439321	50440150	1.30933
SETDB1	chr17	50792906	50793950	1.30925
SETDB1	chr19	38071211	38074556	1.30887
SETDB1	chr19	17593018	17594467	1.30862
SETDB1	chr16	48208824	48209758	1.3084
SETDB1	chr19	9266707	9267871	1.3083
SETDB1	chr19	58716026	58716950	1.3081
SETDB1	chr16	86729215	86731454	1.30793
SETDB1	chr19	62950918	62952053	1.30691
SETDB1	chr19	19205323	19206552	1.30685
SETDB1	chr19	21920705	21923973	1.30669
SETDB1	chr16	56982322	56983954	1.30659
SETDB1	chr17	75702913	75704774	1.30653
SETDB1	chr19	56849515	56850354	1.30578
SETDB1	chr19	58297108	58297952	1.30522
SETDB1	chr19	4819018	4821075	1.30467
SETDB1	chr18	9310318	9311452	1.3045
SETDB1	chr19	10043516	10046166	1.30439
SETDB1	chr16	54974413	54975372	1.3039
SETDB1	chr19	57365126	57366270	1.30383
SETDB1	chr18	75776422	75779171	1.30295
SETDB1	chr19	40359209	40361955	1.30294
SETDB1	chr18	9222001	9224555	1.30229
SETDB1	chr16	80041201	80044266	1.30219
SETDB1	chr19	57228313	57231672	1.30193
SETDB1	chr19	5753302	5754673	1.30173
SETDB1	chr17	23614115	23618874	1.30143
SETDB1	chr19	56331910	56333064	1.30142
SETDB1	chr17	28341413	28342572	1.30133
SETDB1	chr17	68518116	68519266	1.30131
SETDB1	chr19	53477705	53479159	1.30057
SETDB1	chr17	72740921	72742472	1.29885
SETDB1	chr19	62456218	62457972	1.29883
SETDB1	chr19	58341623	58344569	1.29876
SETDB1	chr19	45262324	45263768	1.29867
SETDB1	chr19	11786703	11788351	1.2978
SETDB1	chr16	87625908	87628057	1.29772
SETDB1	chr19	12290615	12291474	1.29737
SETDB1	chr19	58186710	58187759	1.29705
SETDB1	chr19	3333107	3333951	1.29644
SETDB1	chr18	8399914	8402567	1.29589
SETDB1	chr19	49306916	49307874	1.29586
SETDB1	chr19	58359501	58361450	1.29511
SETDB1	chr18	42414726	42415551	1.29489
SETDB1	chr19	55623	56472	1.29478
SETDB1	chr19	53592226	53593054	1.29411
SETDB1	chr19	58252807	58253757	1.294
SETDB1	chr19	5465310	5467557	1.29354
SETDB1	chr17	29764002	29765651	1.2934
SETDB1	chr19	45183411	45184961	1.293
SETDB1	chr19	53521923	53524975	1.293
SETDB1	chr16	88461417	88463754	1.29261
SETDB1	chr16	86925419	86928058	1.29211
SETDB1	chr18	9962908	9966572	1.29206
SETDB1	chr19	62804402	62811573	1.29182
SETDB1	chr19	14703305	14705770	1.29131
SETDB1	chr19	45022203	45023051	1.29022
SETDB1	chr19	31611	33468	1.29006
SETDB1	chr16	29103721	29104875	1.28867
SETDB1	chr19	21783922	21784971	1.28845
SETDB1	chr18	9587222	9589974	1.28841
SETDB1	chr19	39923911	39926550	1.28815
SETDB1	chr19	61602524	61603663	1.28758
SETDB1	chr16	22472824	22474569	1.28676
SETDB1	chr16	28739225	28740671	1.28667
SETDB1	chr17	29351923	29355872	1.28666
SETDB1	chr18	651603	652452	1.2865
SETDB1	chr19	11883925	11887167	1.28646
SETDB1	chr19	18847805	18850173	1.28633
SETDB1	chr19	24101304	24102753	1.284
SETDB1	chr19	42260817	42262071	1.284
SETDB1	chr18	31410003	31411257	1.28289
SETDB1	chr19	47883423	47884550	1.28192
SETDB1	chr17	75933502	75934351	1.28189
SETDB1	chr17	78098501	78099450	1.28033
SETDB1	chr16	29142405	29144372	1.28019
SETDB1	chr19	517807	522472	1.27963
SETDB1	chr19	12015608	12016667	1.2795
SETDB1	chr19	55221103	55222268	1.2795
SETDB1	chr19	8065104	8069359	1.27706
SETDB1	chr19	38961112	38962066	1.27656
SETDB1	chr17	76418323	76420572	1.276
SETDB1	chr17	78523214	78524058	1.276
SETDB1	chr19	19863510	19864754	1.27514
SETDB1	chr16	15253923	15255169	1.27467
SETDB1	chr19	5454422	5455671	1.27433
SETDB1	chr17	77869602	77870751	1.27425
SETDB1	chr16	70662126	70665852	1.27424
SETDB1	chr19	8564203	8565267	1.2741
SETDB1	chr16	79937212	79938571	1.27392
SETDB1	chr19	58467002	58468271	1.27285
SETDB1	chr17	16466702	16468275	1.27262
SETDB1	chr19	6497407	6499053	1.27239
SETDB1	chr16	73764219	73765773	1.27175
SETDB1	chr18	75365510	75366974	1.27111
SETDB1	chr19	54453225	54454164	1.2695
SETDB1	chr19	1644724	1646257	1.26886
SETDB1	chr16	54483910	54484866	1.26886
SETDB1	chr19	57155709	57157274	1.26873
SETDB1	chr16	87609808	87611067	1.26808
SETDB1	chr19	61535309	61538264	1.26762
SETDB1	chr16	87843301	87845363	1.2675
SETDB1	chr20	195123	195952	1.26678
SETDB1	chr17	78591405	78594174	1.26586
SETDB1	chr17	58026910	58028171	1.2655
SETDB1	chr19	45287502	45288466	1.2652
SETDB1	chr19	63011621	63012675	1.2652
SETDB1	chr19	62555007	62556671	1.26406
SETDB1	chr17	75388225	75389174	1.2638
SETDB1	chr19	12363125	12365871	1.26378
SETDB1	chr17	29311118	29312152	1.26303
SETDB1	chr19	21857517	21858473	1.2627
SETDB1	chr17	4109115	4110371	1.2623
SETDB1	chr19	57067224	57069860	1.26093
SETDB1	chr19	55828425	55833854	1.26048
SETDB1	chr19	2331718	2332672	1.2603
SETDB1	chr19	54937104	54940473	1.25949
SETDB1	chr17	16395722	16397459	1.2577
SETDB1	chr19	57517426	57521556	1.25708
SETDB1	chr19	57919401	57920671	1.25564
SETDB1	chr19	35365705	35366771	1.2554
SETDB1	chr19	8775811	8779355	1.25527
SETDB1	chr16	78460802	78464551	1.25507
SETDB1	chr17	49382910	49383754	1.25489
SETDB1	chr17	32310216	32311250	1.2538
SETDB1	chr19	37486307	37487571	1.25375
SETDB1	chr19	2054925	2057775	1.25347
SETDB1	chr19	40563423	40564770	1.2534
SETDB1	chr19	33788325	33791154	1.25305
SETDB1	chr19	11634304	11635751	1.25293
SETDB1	chr17	72644907	72647960	1.25109
SETDB1	chr19	48977201	48980062	1.25068
SETDB1	chr16	86893203	86897052	1.24981
SETDB1	chr19	58674325	58676354	1.24869
SETDB1	chr18	58329207	58331161	1.2486
SETDB1	chr17	78596904	78599562	1.24746
SETDB1	chr19	55848802	55850966	1.24646
SETDB1	chr17	44856107	44857468	1.2461
SETDB1	chr18	18501313	18502167	1.246
SETDB1	chr16	86901003	86906173	1.24529
SETDB1	chr18	32062903	32063958	1.24484
SETDB1	chr18	53473222	53474056	1.24375
SETDB1	chr19	21309326	21310463	1.24322
SETDB1	chr19	19539715	19540569	1.24271
SETDB1	chr17	78156510	78157374	1.24267
SETDB1	chr17	72381925	72384062	1.24261
SETDB1	chr17	28263623	28266063	1.2421
SETDB1	chr19	56418503	56420062	1.24085
SETDB1	chr19	5049701	5051860	1.24065
SETDB1	chr17	68525010	68526772	1.24009
SETDB1	chr19	686116	686955	1.23962
SETDB1	chr20	1030914	1031953	1.23886
SETDB1	chr17	76428803	76430052	1.23878
SETDB1	chr19	42553601	42554555	1.2386
SETDB1	chr17	68382614	68385073	1.23833
SETDB1	chr17	44560302	44564867	1.23759
SETDB1	chr16	82908926	82910267	1.23746
SETDB1	chr19	33736219	33737153	1.237
SETDB1	chr19	56732422	56733256	1.23678
SETDB1	chr17	78300005	78301951	1.2365
SETDB1	chr19	56785001	56786150	1.23617
SETDB1	chr19	12756126	12757250	1.23491
SETDB1	chr16	21656726	21658162	1.23475
SETDB1	chr19	60806201	60807154	1.2347
SETDB1	chr19	45885802	45887271	1.23427
SETDB1	chr19	9917024	9919152	1.23393
SETDB1	chr18	33614403	33615652	1.23364
SETDB1	chr19	41821623	41822457	1.23357
SETDB1	chr19	2564922	2566165	1.2315
SETDB1	chr18	75358723	75360571	1.23124
SETDB1	chr19	43301925	43303450	1.23052
SETDB1	chr19	19699002	19700452	1.23001
SETDB1	chr17	19031617	19034253	1.22875
SETDB1	chr19	9377920	9378874	1.22812
SETDB1	chr16	85851603	85852772	1.22812
SETDB1	chr17	78232724	78235068	1.22732
SETDB1	chr19	19703412	19704561	1.22689
SETDB1	chr16	83198122	83199256	1.22558
SETDB1	chr17	19008815	19010574	1.2254
SETDB1	chr17	38088503	38089473	1.2253
SETDB1	chr18	11797421	11798250	1.22475
SETDB1	chr18	27572717	27573851	1.22456
SETDB1	chr19	42837102	42839068	1.223
SETDB1	chr19	9608803	9610358	1.22264
SETDB1	chr19	46523714	46525950	1.22219
SETDB1	chr16	15971620	15973954	1.22218
SETDB1	chr19	19906502	19907572	1.22167
SETDB1	chr16	86762910	86764155	1.22167
SETDB1	chr18	17522921	17524053	1.22125
SETDB1	chr19	56883307	56884251	1.2211
SETDB1	chr19	10264703	10265657	1.2209
SETDB1	chr18	45589011	45590471	1.22012
SETDB1	chr18	13252112	13253071	1.21938
SETDB1	chr19	62314314	62315253	1.21865
SETDB1	chr16	85013003	85014867	1.21864
SETDB1	chr17	40784702	40785551	1.21812
SETDB1	chr16	20681908	20682867	1.2179
SETDB1	chr19	45027107	45028651	1.21756
SETDB1	chr18	5453101	5454075	1.2172
SETDB1	chr19	3377612	3378553	1.21698
SETDB1	chr19	44685505	44687874	1.21675
SETDB1	chr19	56015215	56017873	1.21658
SETDB1	chr18	73819322	73820866	1.21654
SETDB1	chr19	57748321	57751065	1.21651
SETDB1	chr17	55863319	55864153	1.21636
SETDB1	chr17	13512107	13512956	1.21533
SETDB1	chr19	49097007	49098466	1.21453
SETDB1	chr16	83160924	83163566	1.21435
SETDB1	chr19	17578722	17579653	1.21431
SETDB1	chr18	11534404	11535674	1.21208
SETDB1	chr20	3005503	3006863	1.211
SETDB1	chr17	57638811	57640165	1.21034
SETDB1	chr19	40175723	40179174	1.209
SETDB1	chr17	52348605	52350051	1.20887
SETDB1	chr19	55726910	55728969	1.20887
SETDB1	chr18	65805224	65806672	1.20867
SETDB1	chr19	60659517	60661156	1.2084
SETDB1	chr17	76607918	76609075	1.20811
SETDB1	chr16	11220506	11222474	1.20758
SETDB1	chr18	43181712	43183066	1.20757
SETDB1	chr16	29179001	29179960	1.2058
SETDB1	chr19	10814519	10815453	1.20441
SETDB1	chr18	75794225	75798469	1.20385
SETDB1	chr19	2877609	2878468	1.20357
SETDB1	chr18	41543505	41544974	1.20238
SETDB1	chr19	57593120	57594074	1.2019
SETDB1	chr19	41954013	41955953	1.20171
SETDB1	chr19	28810	30560	1.20171
SETDB1	chr17	18906304	18908257	1.2009
SETDB1	chr16	10357822	10358953	1.199
SETDB1	chr17	68485107	68487656	1.19841
SETDB1	chr19	19918105	19922454	1.19837
SETDB1	chr19	16846425	16847952	1.19755
SETDB1	chr19	46120720	46122050	1.196
SETDB1	chr19	43303	49051	1.19587
SETDB1	chr19	63181623	63183052	1.19569
SETDB1	chr19	9748709	9750859	1.19389
SETDB1	chr19	18558823	18559975	1.19378
SETDB1	chr19	3131004	3131953	1.1925
SETDB1	chr19	9125210	9126065	1.19189
SETDB1	chr16	78435906	78436975	1.19182
SETDB1	chr19	14928320	14932051	1.19119
SETDB1	chr19	39573221	39575850	1.18916
SETDB1	chr19	55857523	55860168	1.18869
SETDB1	chr19	42649920	42651156	1.1882
SETDB1	chr17	21830510	21831469	1.18756
SETDB1	chr17	77541306	77542250	1.18689
SETDB1	chr16	15587422	15589166	1.18688
SETDB1	chr19	61701	62875	1.18567
SETDB1	chr19	9295916	9296772	1.18557
SETDB1	chr17	76383125	76384372	1.18408
SETDB1	chr19	54142108	54145152	1.18332
SETDB1	chr17	38736516	38737771	1.18274
SETDB1	chr16	83013603	83014852	1.18136
SETDB1	chr17	51008106	51009452	1.18129
SETDB1	chr19	50040023	50040867	1.18029
SETDB1	chr16	86934004	86935453	1.18
SETDB1	chr17	43886907	43888871	1.17979
SETDB1	chr19	60036408	60037672	1.17971
SETDB1	chr17	44553811	44554655	1.17967
SETDB1	chr19	57961922	57962771	1.17938
SETDB1	chr17	30860301	30861173	1.17883
SETDB1	chr16	24490004	24490863	1.17744
SETDB1	chr19	43552701	43554165	1.17733
SETDB1	chr16	87743413	87745462	1.17718
SETDB1	chr16	54615903	54617072	1.17708
SETDB1	chr19	42545522	42548051	1.177
SETDB1	chr17	42804702	42805971	1.1763
SETDB1	chr20	395521	396670	1.17629
SETDB1	chr16	46902701	46904353	1.17533
SETDB1	chr19	62414002	62415766	1.17454
SETDB1	chr19	48734813	48736552	1.17408
SETDB1	chr17	38749306	38750974	1.17336
SETDB1	chr18	75789824	75791253	1.173
SETDB1	chr19	41696511	41697463	1.17289
SETDB1	chr19	58141505	58144453	1.17238
SETDB1	chr19	62622502	62624151	1.17207
SETDB1	chr19	9612924	9613953	1.1716
SETDB1	chr19	17520305	17521466	1.17044
SETDB1	chr18	42708505	42709364	1.17011
SETDB1	chr19	10259322	10261162	1.16936
SETDB1	chr19	12889925	12890865	1.16866
SETDB1	chr16	23743422	23744451	1.16833
SETDB1	chr17	37016026	37017058	1.168
SETDB1	chr19	3556324	3557168	1.16775
SETDB1	chr18	74927001	74928650	1.16725
SETDB1	chr17	78152203	78153172	1.1668
SETDB1	chr17	72110209	72111066	1.16664
SETDB1	chr18	51201402	51202251	1.16625
SETDB1	chr17	24385305	24387354	1.16514
SETDB1	chr16	84180623	84181667	1.16491
SETDB1	chr18	9491105	9492153	1.16479
SETDB1	chr19	43864605	43865874	1.1643
SETDB1	chr17	23171714	23173368	1.16415
SETDB1	chr19	63620422	63621271	1.164
SETDB1	chr20	576404	581053	1.16377
SETDB1	chr16	20673105	20674154	1.16323
SETDB1	chr19	12612005	12613656	1.16255
SETDB1	chr18	53695325	53698574	1.16235
SETDB1	chr19	5750219	5751053	1.16156
SETDB1	chr17	20341805	20342674	1.16133
SETDB1	chr19	38783617	38786266	1.16064
SETDB1	chr19	42367725	42368954	1.1596
SETDB1	chr19	49267523	49268672	1.15808
SETDB1	chr20	338510	339570	1.15606
SETDB1	chr16	31878906	31880070	1.15557
SETDB1	chr16	56324319	56325153	1.15512
SETDB1	chr19	57993608	57995972	1.15494
SETDB1	chr18	53947902	53949356	1.15488
SETDB1	chr19	56713904	56715254	1.15471
SETDB1	chr16	29091824	29093063	1.15445
SETDB1	chr19	9660912	9661851	1.15413
SETDB1	chr19	45166922	45168372	1.15387
SETDB1	chr19	15486526	15491071	1.1538
SETDB1	chr19	56020908	56022767	1.15289
SETDB1	chr17	31965526	31966451	1.15257
SETDB1	chr16	86562619	86564367	1.15225
SETDB1	chr19	51400610	51401574	1.15167
SETDB1	chr18	70110224	70111873	1.1515
SETDB1	chr19	62572709	62574062	1.15088
SETDB1	chr17	25712905	25713752	1.15083
SETDB1	chr19	655404	656653	1.15069
SETDB1	chr16	29537516	29538970	1.15055
SETDB1	chr17	76394125	76394953	1.15025
SETDB1	chr17	18955503	18956757	1.14987
SETDB1	chr19	6525901	6530951	1.1495
SETDB1	chr17	28145706	28146550	1.149
SETDB1	chr20	4700007	4700857	1.14886
SETDB1	chr17	16670405	16671575	1.14867
SETDB1	chr19	8580424	8581573	1.14845
SETDB1	chr18	8918904	8920773	1.14755
SETDB1	chr19	54076009	54077050	1.14724
SETDB1	chr17	63753613	63754454	1.1455
SETDB1	chr19	40489901	40490863	1.14533
SETDB1	chr19	2271121	2272365	1.14525
SETDB1	chr16	15817124	15818064	1.1444
SETDB1	chr16	86742109	86742953	1.14433
SETDB1	chr16	86780610	86782159	1.14358
SETDB1	chr17	52681013	52682273	1.14289
SETDB1	chr19	19415404	19416364	1.141
SETDB1	chr19	52544405	52545264	1.14075
SETDB1	chr18	10569703	10571057	1.14042
SETDB1	chr19	60529725	60530875	1.1404
SETDB1	chr17	42495608	42496851	1.14
SETDB1	chr17	23611004	23612574	1.13994
SETDB1	chr19	18389619	18390565	1.13989
SETDB1	chr19	52426513	52427552	1.13914
SETDB1	chr17	40960703	40961755	1.1386
SETDB1	chr19	40125222	40127866	1.13853
SETDB1	chr16	84220104	84221853	1.13792
SETDB1	chr17	21827120	21829464	1.13721
SETDB1	chr17	25414616	25415850	1.1371
SETDB1	chr18	53629920	53631566	1.137
SETDB1	chr19	55682703	55686252	1.13624
SETDB1	chr17	53438910	53439855	1.13444
SETDB1	chr19	46861715	46863454	1.1342
SETDB1	chr16	83816313	83819162	1.13416
SETDB1	chr17	76874424	76875253	1.133
SETDB1	chr17	23043823	23045966	1.13236
SETDB1	chr19	52514708	52515567	1.13211
SETDB1	chr19	666523	667473	1.13202
SETDB1	chr17	68273904	68274768	1.132
SETDB1	chr19	61301310	61302274	1.1313
SETDB1	chr18	18489508	18490950	1.13083
SETDB1	chr16	66573917	66574951	1.13031
SETDB1	chr19	55808212	55809661	1.13022
SETDB1	chr16	47394619	47395753	1.13009
SETDB1	chr19	5433004	5433851	1.12978
SETDB1	chr19	57215010	57215864	1.12978
SETDB1	chr19	7614403	7616672	1.12931
SETDB1	chr19	452516	453650	1.12837
SETDB1	chr19	62392801	62395855	1.12824
SETDB1	chr19	44161604	44163752	1.12815
SETDB1	chr19	61177624	61179064	1.12808
SETDB1	chr19	62840004	62841660	1.12763
SETDB1	chr19	62434018	62435971	1.12587
SETDB1	chr17	70542408	70543952	1.12545
SETDB1	chr19	2526504	2528061	1.12525
SETDB1	chr18	3652326	3654655	1.125
SETDB1	chr19	7953326	7954173	1.12338
SETDB1	chr16	14290425	14291764	1.12214
SETDB1	chr19	63541525	63543174	1.12171
SETDB1	chr18	58267821	58268672	1.1195
SETDB1	chr16	15202903	15204471	1.11944
SETDB1	chr20	553802	555071	1.11892
SETDB1	chr20	712323	713167	1.1188
SETDB1	chr19	7662010	7663774	1.11861
SETDB1	chr16	84301920	84303552	1.1181
SETDB1	chr19	34878214	34879173	1.1179
SETDB1	chr19	62559414	62560658	1.11746
SETDB1	chr17	73813518	73814552	1.11714
SETDB1	chr16	18213314	18214273	1.11686
SETDB1	chr19	57023902	57025267	1.11642
SETDB1	chr16	11217002	11218671	1.11593
SETDB1	chr16	9389710	9390774	1.11591
SETDB1	chr19	54558623	54559772	1.11578
SETDB1	chr19	60207311	60209652	1.11461
SETDB1	chr19	1092104	1093251	1.11443
SETDB1	chr19	6005805	6007353	1.11433
SETDB1	chr19	11606910	11608374	1.11421
SETDB1	chr16	30021001	30022153	1.11417
SETDB1	chr19	14675301	14677450	1.11342
SETDB1	chr18	26506022	26507073	1.11312
SETDB1	chr17	27780403	27782575	1.1128
SETDB1	chr16	15193803	15194652	1.11178
SETDB1	chr16	46082405	46083257	1.11112
SETDB1	chr18	10070422	10073860	1.1111
SETDB1	chr16	82731723	82732662	1.11057
SETDB1	chr19	11756215	11757371	1.11033
SETDB1	chr17	68300404	68301565	1.1099
SETDB1	chr16	33016419	33017458	1.10902
SETDB1	chr17	52817217	52819971	1.109
SETDB1	chr17	54124614	54125553	1.1078
SETDB1	chr19	16885022	16886151	1.10767
SETDB1	chr19	34176904	34177753	1.10689
SETDB1	chr19	62857103	62858772	1.10662
SETDB1	chr19	56879424	56881161	1.10518
SETDB1	chr17	36955619	36957873	1.10489
SETDB1	chr19	10352104	10353073	1.10488
SETDB1	chr18	2183312	2184451	1.10464
SETDB1	chr19	42333903	42334752	1.104
SETDB1	chr19	11592610	11593464	1.10357
SETDB1	chr19	41869504	41870953	1.1035
SETDB1	chr19	54885326	54886352	1.10312
SETDB1	chr19	49104607	49105556	1.103
SETDB1	chr18	4568226	4569050	1.10275
SETDB1	chr17	28184721	28185675	1.10275
SETDB1	chr19	12102623	12105771	1.10226
SETDB1	chr19	58034920	58035774	1.10225
SETDB1	chr18	73817204	73818061	1.10038
SETDB1	chr16	10324813	10326365	1.0995
SETDB1	chr19	12361125	12361969	1.09937
SETDB1	chr19	48808908	48810052	1.099
SETDB1	chr17	29234417	29235256	1.0984
SETDB1	chr16	87368905	87371253	1.09825
SETDB1	chr19	49624207	49625666	1.09533
SETDB1	chr19	7039203	7040362	1.09522
SETDB1	chr19	47119507	47122071	1.095
SETDB1	chr16	12793201	12794773	1.09489
SETDB1	chr17	7517303	7518867	1.09461
SETDB1	chr19	57292202	57293151	1.0946
SETDB1	chr16	56943005	56943874	1.09456
SETDB1	chr19	14258704	14260854	1.09436
SETDB1	chr19	43633203	43634372	1.09345
SETDB1	chr19	57884302	57885251	1.0932
SETDB1	chr19	48814414	48816657	1.09285
SETDB1	chr19	40790525	40791372	1.0915
SETDB1	chr17	74561411	74562261	1.08967
SETDB1	chr19	345312	346571	1.08922
SETDB1	chr19	52641221	52642270	1.088
SETDB1	chr19	39815805	39817864	1.08794
SETDB1	chr19	54576512	54577551	1.08787
SETDB1	chr19	19188610	19189474	1.08785
SETDB1	chr19	887924	889358	1.08753
SETDB1	chr16	18404005	18405070	1.0864
SETDB1	chr19	59075026	59076670	1.08629
SETDB1	chr19	61579922	61580871	1.08575
SETDB1	chr19	16039724	16040953	1.08543
SETDB1	chr19	6537303	6538153	1.0854
SETDB1	chr17	44053816	44054770	1.08456
SETDB1	chr19	11192205	11194252	1.0832
SETDB1	chr19	44005320	44007364	1.08306
SETDB1	chr18	14628024	14629161	1.08171
SETDB1	chr19	55524616	55526874	1.0801
SETDB1	chr16	87506711	87507970	1.07946
SETDB1	chr18	75755011	75756265	1.07937
SETDB1	chr17	15844810	15845664	1.07814
SETDB1	chr19	11924210	11925074	1.07767
SETDB1	chr16	18114914	18116950	1.07691
SETDB1	chr19	42776723	42777552	1.0762
SETDB1	chr19	58154913	58156962	1.076
SETDB1	chr19	296114	296973	1.07556
SETDB1	chr18	2676719	2677962	1.0755
SETDB1	chr18	8916220	8917158	1.07483
SETDB1	chr19	62791214	62792373	1.0745
SETDB1	chr19	12549715	12550669	1.07357
SETDB1	chr17	18655211	18656059	1.07333
SETDB1	chr16	32171309	32172173	1.07325
SETDB1	chr16	28900602	28901656	1.0732
SETDB1	chr19	14265926	14266971	1.07288
SETDB1	chr16	11161903	11162850	1.07288
SETDB1	chr19	49192725	49193554	1.0728
SETDB1	chr17	55865724	55866659	1.07246
SETDB1	chr19	57900602	57901571	1.07113
SETDB1	chr16	19319121	19320165	1.06956
SETDB1	chr19	11851623	11852869	1.0684
SETDB1	chr17	44038112	44039474	1.06756
SETDB1	chr17	64403814	64405973	1.06691
SETDB1	chr18	9283022	9283966	1.06567
SETDB1	chr19	901624	902663	1.0651
SETDB1	chr19	57098122	57099451	1.06483
SETDB1	chr18	15296821	15297650	1.063
SETDB1	chr19	56831608	56833052	1.06286
SETDB1	chr18	75917014	75918658	1.06157
SETDB1	chr19	2982205	2985457	1.06122
SETDB1	chr19	50498923	50500052	1.0595
SETDB1	chr18	27552821	27554659	1.05937
SETDB1	chr19	57780119	57781668	1.05909
SETDB1	chr19	56645705	56646754	1.059
SETDB1	chr19	41311116	41312258	1.05802
SETDB1	chr16	30504921	30505767	1.0574
SETDB1	chr19	18337607	18339050	1.05717
SETDB1	chr19	3480003	3481352	1.05686
SETDB1	chr19	9510015	9511254	1.05671
SETDB1	chr19	12266926	12268375	1.05629
SETDB1	chr19	46676609	46678152	1.05625
SETDB1	chr19	57063713	57065467	1.05457
SETDB1	chr16	70674204	70676354	1.05457
SETDB1	chr16	85670201	85671152	1.05433
SETDB1	chr19	58685714	58687568	1.05418
SETDB1	chr19	52909305	52910574	1.05057
SETDB1	chr16	74025604	74027272	1.047
SETDB1	chr19	57281018	57282670	1.04658
SETDB1	chr16	83991312	83992251	1.04543
SETDB1	chr19	7789022	7790156	1.04457
SETDB1	chr17	27417602	27419051	1.04456
SETDB1	chr16	83058006	83058971	1.04456
SETDB1	chr16	86898618	86899457	1.044
SETDB1	chr18	74823115	74824074	1.04278
SETDB1	chr19	57264706	57266255	1.0421
SETDB1	chr16	14911126	14912153	1.0406
SETDB1	chr19	9431625	9433759	1.04
SETDB1	chr19	63609705	63610654	1.03938
SETDB1	chr19	49606807	49608156	1.03817
SETDB1	chr16	84003923	84005652	1.03645
SETDB1	chr19	56503322	56504560	1.03557
SETDB1	chr16	66289502	66290872	1.03527
SETDB1	chr19	60838911	60839875	1.0338
SETDB1	chr19	50913710	50915872	1.03372
SETDB1	chr18	18027223	18028554	1.0327
SETDB1	chr19	61597202	61598259	1.03243
SETDB1	chr19	40480202	40481361	1.03163
SETDB1	chr17	5035224	5036053	1.02733
SETDB1	chr17	77839025	77839869	1.0255
SETDB1	chr19	61127121	61128150	1.025
SETDB1	chr18	22824921	22825775	1.02167
SETDB1	chr19	12523511	12524371	1.017
SETDB1	chr19	38426605	38427659	1.01575
SETDB1	chr16	65470209	65471371	1.01575
SETDB1	chr17	32191614	32192453	1.01286
SETDB1	chr16	33661005	33662159	1.00209
SETDB1	chr19	7426126	7427150	0.988

## Sheet: KAP1 ChIPchip peaks
Antibody	chrom	peak start	peak end	enrichment (log2)
KAP1	chr19	618024	618953	2.99216
KAP1	chr19	55252420	55257051	2.93944
KAP1	chr19	41929404	41934071	2.87127
KAP1	chr19	63460504	63466861	2.81217
KAP1	chr19	3730721	3734374	2.78069
KAP1	chr19	14688523	14692274	2.75297
KAP1	chr19	22117719	22121174	2.75191
KAP1	chr19	57349923	57352257	2.72963
KAP1	chr19	22918119	22922652	2.72361
KAP1	chr19	2781325	2789273	2.70913
KAP1	chr19	56780621	56783750	2.66245
KAP1	chr19	21920025	21924754	2.65409
KAP1	chr16	67153322	67158969	2.65336
KAP1	chr17	15559318	15563873	2.65137
KAP1	chr17	16466102	16468550	2.6484
KAP1	chr19	11751803	11753652	2.61661
KAP1	chr19	61624505	61628974	2.59721
KAP1	chr19	57307517	57312171	2.58708
KAP1	chr19	2826506	2830268	2.57683
KAP1	chr17	18503205	18507851	2.57118
KAP1	chr19	39939218	39944768	2.52496
KAP1	chr18	75881324	75887053	2.52246
KAP1	chr19	2800818	2806052	2.50015
KAP1	chr19	55236505	55243875	2.49816
KAP1	chr19	49668408	49676075	2.48621
KAP1	chr18	9853101	9857565	2.48372
KAP1	chr19	63369205	63372353	2.48224
KAP1	chr17	5024510	5030154	2.48169
KAP1	chr19	63327406	63334672	2.47771
KAP1	chr19	11875801	11878050	2.47332
KAP1	chr19	41901423	41903652	2.47152
KAP1	chr18	31139319	31142759	2.46867
KAP1	chr19	11588216	11590555	2.44073
KAP1	chr18	32062903	32064663	2.43335
KAP1	chr19	11622216	11626253	2.42932
KAP1	chr19	63310322	63313151	2.42922
KAP1	chr19	11918110	11922673	2.42527
KAP1	chr19	19437514	19442473	2.42269
KAP1	chr19	9312819	9316555	2.41394
KAP1	chr19	12242802	12246054	2.39914
KAP1	chr19	57055502	57058766	2.39348
KAP1	chr19	2881722	2887156	2.37341
KAP1	chr19	57107407	57112550	2.36713
KAP1	chr16	70039023	70042357	2.3612
KAP1	chr19	33793718	33800472	2.35983
KAP1	chr17	78290401	78293874	2.35936
KAP1	chr19	7027701	7036575	2.35572
KAP1	chr19	12598716	12602367	2.35405
KAP1	chr19	12046006	12050457	2.35327
KAP1	chr19	57187102	57191154	2.33124
KAP1	chr19	12493724	12502453	2.32162
KAP1	chr19	6238124	6245267	2.31372
KAP1	chr19	51792818	51795371	2.30536
KAP1	chr19	63394810	63405973	2.3052
KAP1	chr19	46151221	46154173	2.28502
KAP1	chr17	34405915	34410550	2.27685
KAP1	chr19	57114201	57120474	2.27626
KAP1	chr19	45865514	45869074	2.27424
KAP1	chr19	8775716	8785657	2.27166
KAP1	chr19	49042507	49044773	2.268
KAP1	chr19	43715201	43720172	2.26667
KAP1	chr18	31435203	31439071	2.26095
KAP1	chr19	57258823	57262460	2.25743
KAP1	chr19	57138726	57141275	2.25615
KAP1	chr19	57164404	57169853	2.25585
KAP1	chr19	42747023	42750052	2.2471
KAP1	chr16	88278724	88279958	2.24594
KAP1	chr19	42309016	42313364	2.2458
KAP1	chr16	56863313	56866450	2.23796
KAP1	chr19	21510624	21512463	2.23768
KAP1	chr18	58297920	58299960	2.2371
KAP1	chr19	11985301	11988460	2.23631
KAP1	chr19	9493801	9502554	2.23375
KAP1	chr19	12515706	12519959	2.22824
KAP1	chr19	15135004	15139265	2.22813
KAP1	chr19	57667402	57671473	2.22744
KAP1	chr19	38538118	38539165	2.22588
KAP1	chr19	2264306	2267455	2.22299
KAP1	chr19	40136223	40146055	2.2204
KAP1	chr16	88588515	88590374	2.21821
KAP1	chr19	41728512	41732373	2.21094
KAP1	chr16	16118611	16122552	2.20831
KAP1	chr19	62817825	62827557	2.20392
KAP1	chr16	10339702	10347361	2.20157
KAP1	chr16	73758804	73762153	2.19935
KAP1	chr19	9382418	9386552	2.19905
KAP1	chr19	12401023	12404052	2.199
KAP1	chr19	9351125	9355151	2.18949
KAP1	chr19	45229723	45235164	2.1892
KAP1	chr19	9728509	9730665	2.18468
KAP1	chr16	87134522	87139862	2.17684
KAP1	chr19	551018	553667	2.17419
KAP1	chr19	11727203	11729853	2.17413
KAP1	chr19	62766819	62779468	2.17398
KAP1	chr19	45211204	45213559	2.17304
KAP1	chr19	58406319	58409153	2.17276
KAP1	chr19	45221307	45225871	2.16845
KAP1	chr19	58358609	58361750	2.16768
KAP1	chr19	9536608	9540054	2.16669
KAP1	chr19	21493522	21494972	2.16626
KAP1	chr19	62740210	62743054	2.16504
KAP1	chr19	34321523	34323957	2.16391
KAP1	chr19	9622202	9626650	2.16349
KAP1	chr19	19680619	19685859	2.16085
KAP1	chr16	71025002	71027051	2.16062
KAP1	chr19	49302501	49304660	2.15905
KAP1	chr19	11913703	11916669	2.15578
KAP1	chr19	11801114	11808252	2.15341
KAP1	chr19	41418401	41421150	2.14761
KAP1	chr20	671419	675173	2.14426
KAP1	chr19	11776320	11779672	2.14358
KAP1	chr17	16395422	16397951	2.1422
KAP1	chr16	86561602	86564552	2.13835
KAP1	chr19	277903	280953	2.12554
KAP1	chr17	1450920	1452767	2.12381
KAP1	chr19	49226802	49228974	2.12329
KAP1	chr19	63179922	63184766	2.1218
KAP1	chr19	60798014	60799568	2.119
KAP1	chr19	2865816	2870168	2.11756
KAP1	chr19	16851718	16855773	2.11751
KAP1	chr16	10447721	10449173	2.11432
KAP1	chr16	34706523	34708874	2.11269
KAP1	chr19	11837310	11841152	2.1122
KAP1	chr19	40983324	40985851	2.11075
KAP1	chr19	49327125	49328559	2.11053
KAP1	chr19	42666108	42669054	2.107
KAP1	chr18	3553206	3554871	2.1056
KAP1	chr19	16191525	16193975	2.09894
KAP1	chr16	87843111	87845953	2.09881
KAP1	chr17	72674108	72677373	2.09862
KAP1	chr18	9963823	9966572	2.09789
KAP1	chr19	62903602	62906755	2.09543
KAP1	chr19	49371826	49373855	2.09362
KAP1	chr19	49352317	49354171	2.09263
KAP1	chr19	58261719	58265453	2.08905
KAP1	chr19	15075007	15077051	2.08611
KAP1	chr17	78494822	78497662	2.08586
KAP1	chr16	87624923	87627967	2.07949
KAP1	chr18	75916124	75920368	2.07853
KAP1	chr19	12550005	12554670	2.0742
KAP1	chr19	42425319	42427555	2.074
KAP1	chr19	62675923	62679272	2.07344
KAP1	chr17	19054804	19057472	2.07325
KAP1	chr19	12290215	12291554	2.07308
KAP1	chr19	19805917	19809152	2.07147
KAP1	chr18	74513420	74515071	2.07096
KAP1	chr19	60130823	60132958	2.06965
KAP1	chr19	57500316	57504756	2.06958
KAP1	chr16	86806912	86808456	2.06871
KAP1	chr19	53940324	53941866	2.06819
KAP1	chr17	62473710	62477356	2.06725
KAP1	chr19	58673906	58677772	2.06645
KAP1	chr17	78283218	78285567	2.06426
KAP1	chr17	4934602	4938058	2.05967
KAP1	chr19	9580621	9584352	2.05908
KAP1	chr16	87590710	87594969	2.058
KAP1	chr19	62886024	62892664	2.05622
KAP1	chr17	38779304	38783154	2.05468
KAP1	chr19	11947913	11953471	2.05137
KAP1	chr19	57085325	57088758	2.04597
KAP1	chr16	86408225	86410254	2.04512
KAP1	chr16	31520415	31521974	2.04453
KAP1	chr19	52325720	52326774	2.04421
KAP1	chr19	48886618	48889065	2.0403
KAP1	chr17	78591125	78594769	2.03974
KAP1	chr19	49908626	49912071	2.0356
KAP1	chr16	15196014	15199653	2.03203
KAP1	chr19	12318823	12325953	2.03187
KAP1	chr19	62599924	62603163	2.03133
KAP1	chr20	4023411	4024671	2.03038
KAP1	chr19	57841715	57843672	2.03018
KAP1	chr18	3449014	3452860	2.02734
KAP1	chr19	56594610	56600053	2.02734
KAP1	chr19	63073810	63079754	2.02616
KAP1	chr19	19862113	19865259	2.02414
KAP1	chr17	38749017	38750974	2.02383
KAP1	chr16	18107622	18111251	2.01815
KAP1	chr19	9116005	9118871	2.01609
KAP1	chr19	12157026	12160675	2.01519
KAP1	chr19	12014723	12017872	2.01478
KAP1	chr19	55827725	55832269	2.00507
KAP1	chr19	63060007	63063471	2.00348
KAP1	chr19	49206025	49207554	1.9982
KAP1	chr16	85669219	85673875	1.99733
KAP1	chr17	34871824	34873072	1.99554
KAP1	chr19	11691214	11695971	1.99488
KAP1	chr19	49262123	49263552	1.99157
KAP1	chr19	49109022	49111056	1.99095
KAP1	chr16	87819502	87825266	1.99022
KAP1	chr17	55822518	55823767	1.98685
KAP1	chr19	303612	307271	1.9854
KAP1	chr19	10808220	10809069	1.98478
KAP1	chr16	83798923	83800850	1.98335
KAP1	chr19	62979212	62983752	1.98263
KAP1	chr17	19462325	19464171	1.98011
KAP1	chr19	6403202	6407475	1.98003
KAP1	chr16	29140123	29144552	1.97885
KAP1	chr17	78065603	78066550	1.97798
KAP1	chr16	79637821	79641164	1.9775
KAP1	chr17	11797203	11798954	1.97738
KAP1	chr16	86778105	86782654	1.97657
KAP1	chr17	34455219	34459574	1.97553
KAP1	chr16	19319021	19320570	1.9744
KAP1	chr19	58636822	58640751	1.97361
KAP1	chr19	6517513	6519360	1.97139
KAP1	chr19	41631620	41632854	1.97054
KAP1	chr16	31671722	31674671	1.9681
KAP1	chr18	10497422	10498660	1.96646
KAP1	chr18	6671321	6673252	1.9663
KAP1	chr19	57748216	57751951	1.96276
KAP1	chr16	87483121	87485470	1.95962
KAP1	chr18	3041607	3044366	1.95679
KAP1	chr17	3873320	3877051	1.95476
KAP1	chr19	63413821	63418355	1.95436
KAP1	chr19	5049426	5051955	1.95343
KAP1	chr17	70535725	70540173	1.95261
KAP1	chr19	12219003	12220657	1.9504
KAP1	chr19	45270724	45276652	1.94885
KAP1	chr17	72679926	72683271	1.94574
KAP1	chr18	53472216	53474371	1.94562
KAP1	chr19	60612826	60614558	1.94483
KAP1	chr19	54563805	54566272	1.9438
KAP1	chr19	45256918	45257957	1.9429
KAP1	chr17	77891726	77894470	1.94162
KAP1	chr19	14064218	14066574	1.94156
KAP1	chr19	42545802	42548471	1.94078
KAP1	chr19	40098313	40100867	1.94076
KAP1	chr19	62314314	62315851	1.93857
KAP1	chr18	46149720	46151653	1.9367
KAP1	chr19	22609	27474	1.93655
KAP1	chr19	9266610	9267966	1.93608
KAP1	chr19	20089411	20091867	1.93216
KAP1	chr19	23795319	23798757	1.93147
KAP1	chr17	72150810	72155851	1.93051
KAP1	chr18	9038022	9043451	1.9288
KAP1	chr17	17265625	17268059	1.92444
KAP1	chr19	17634809	17638355	1.92254
KAP1	chr17	42654620	42658650	1.92224
KAP1	chr19	61294603	61297153	1.91917
KAP1	chr18	41542004	41545064	1.91843
KAP1	chr19	20518312	20520971	1.91735
KAP1	chr19	63111301	63115260	1.91521
KAP1	chr19	56711504	56715254	1.91444
KAP1	chr18	75946923	75949154	1.91388
KAP1	chr19	63634810	63638854	1.91364
KAP1	chr19	42984303	42987259	1.91292
KAP1	chr19	57960802	57962556	1.91147
KAP1	chr19	41819817	41823271	1.906
KAP1	chr19	52057002	52058373	1.90443
KAP1	chr19	8209508	8215073	1.90295
KAP1	chr19	40125222	40128061	1.90196
KAP1	chr19	12083505	12085354	1.89853
KAP1	chr18	22178712	22181368	1.89811
KAP1	chr17	44431503	44433468	1.8976
KAP1	chr19	52436610	52438351	1.89643
KAP1	chr19	9660817	9662751	1.8964
KAP1	chr19	44116023	44119972	1.89458
KAP1	chr18	73078804	73081870	1.89305
KAP1	chr18	11945413	11948074	1.89075
KAP1	chr16	15971105	15975764	1.89031
KAP1	chr18	13304513	13307470	1.88881
KAP1	chr19	22445016	22447652	1.8886
KAP1	chr19	12361005	12365370	1.88712
KAP1	chr16	66677520	66678759	1.88654
KAP1	chr17	57051102	57052161	1.88427
KAP1	chr19	6010623	6012062	1.88321
KAP1	chr19	42851212	42852971	1.88278
KAP1	chr18	69037624	69039063	1.88053
KAP1	chr16	30015702	30018357	1.87957
KAP1	chr19	39080225	39082351	1.8794
KAP1	chr19	62839804	62846469	1.87881
KAP1	chr19	744902	746572	1.87855
KAP1	chr19	51500526	51502268	1.87833
KAP1	chr17	38812125	38814450	1.87625
KAP1	chr16	88460924	88463754	1.8759
KAP1	chr19	23806404	23808254	1.87406
KAP1	chr16	88427904	88429358	1.87269
KAP1	chr19	58352008	58353162	1.87217
KAP1	chr17	59863020	59864456	1.86914
KAP1	chr16	45176401	45178275	1.86905
KAP1	chr19	46116803	46122050	1.8681
KAP1	chr19	54142108	54146458	1.86694
KAP1	chr16	56030307	56032667	1.86462
KAP1	chr17	27013508	27015852	1.86422
KAP1	chr16	84129402	84131651	1.86336
KAP1	chr19	43830403	43832852	1.86312
KAP1	chr18	12984222	12987272	1.86239
KAP1	chr19	2847001	2848673	1.86209
KAP1	chr19	11656024	11659363	1.86193
KAP1	chr17	68305221	68308571	1.86174
KAP1	chr19	1222609	1224966	1.85955
KAP1	chr16	15979121	15982475	1.8581
KAP1	chr16	8690503	8692575	1.8579
KAP1	chr19	62750026	62751275	1.85754
KAP1	chr19	12349906	12353153	1.85743
KAP1	chr17	78370413	78372663	1.85708
KAP1	chr18	58505610	58509054	1.85612
KAP1	chr19	6076926	6078672	1.85592
KAP1	chr17	19008605	19011871	1.85582
KAP1	chr19	42001224	42002973	1.85494
KAP1	chr17	55522926	55525974	1.85468
KAP1	chr19	42634623	42636159	1.85414
KAP1	chr19	40788826	40791772	1.854
KAP1	chr19	46507922	46509074	1.85354
KAP1	chr19	8064814	8067969	1.85267
KAP1	chr17	36169625	36174675	1.85211
KAP1	chr19	40165822	40168772	1.85206
KAP1	chr18	75788609	75794960	1.84979
KAP1	chr19	58771508	58773168	1.84965
KAP1	chr19	63496718	63498972	1.84896
KAP1	chr19	58334903	58337657	1.84848
KAP1	chr19	41696511	41697653	1.84627
KAP1	chr17	78244622	78248054	1.84467
KAP1	chr19	60423417	60424966	1.84449
KAP1	chr16	20665702	20667251	1.84385
KAP1	chr16	10357301	10359668	1.84294
KAP1	chr18	3592707	3596666	1.84292
KAP1	chr19	55857618	55860168	1.84126
KAP1	chr19	19650513	19652061	1.84043
KAP1	chr19	39731412	39733672	1.84033
KAP1	chr16	86829803	86831861	1.83959
KAP1	chr18	31421401	31423251	1.83911
KAP1	chr16	23743312	23745051	1.83908
KAP1	chr17	1554705	1555674	1.839
KAP1	chr19	12116302	12117951	1.838
KAP1	chr18	13188223	13191075	1.83564
KAP1	chr19	8039623	8041553	1.83557
KAP1	chr19	14590708	14591873	1.83456
KAP1	chr19	42058425	42060971	1.83404
KAP1	chr19	57289025	57290651	1.83218
KAP1	chr16	10410305	10412567	1.83174
KAP1	chr19	13446817	13448872	1.8292
KAP1	chr19	40359124	40362055	1.8289
KAP1	chr19	37044905	37046552	1.82806
KAP1	chr19	40147705	40155753	1.82678
KAP1	chr16	29124426	29126167	1.82653
KAP1	chr18	42414601	42415671	1.82627
KAP1	chr16	80041106	80044151	1.82626
KAP1	chr17	26988124	26991860	1.82619
KAP1	chr16	11208022	11210966	1.82571
KAP1	chr16	57574924	57575973	1.82525
KAP1	chr19	54949604	54952559	1.82329
KAP1	chr18	42964308	42965652	1.823
KAP1	chr17	75702717	75704354	1.82153
KAP1	chr19	40422209	40424772	1.82111
KAP1	chr17	68382614	68387663	1.82056
KAP1	chr17	22719904	22724572	1.82017
KAP1	chr17	73176002	73176967	1.8199
KAP1	chr19	57333311	57334359	1.81709
KAP1	chr19	62492802	62495371	1.81635
KAP1	chr19	12435403	12437553	1.81625
KAP1	chr18	53893323	53894953	1.8162
KAP1	chr16	49262202	49264066	1.81588
KAP1	chr16	16821508	16823872	1.81545
KAP1	chr18	30875405	30876368	1.8132
KAP1	chr18	2183122	2184651	1.81293
KAP1	chr19	11192125	11194767	1.81262
KAP1	chr16	9014825	9017058	1.80907
KAP1	chr17	34411622	34413951	1.80833
KAP1	chr19	2666202	2667151	1.8082
KAP1	chr16	29164317	29167172	1.80717
KAP1	chr19	61727620	61729359	1.80541
KAP1	chr16	86898113	86899767	1.80475
KAP1	chr19	57067123	57069453	1.80442
KAP1	chr19	57525306	57528355	1.80366
KAP1	chr16	20412210	20416155	1.80358
KAP1	chr18	51532105	51532954	1.803
KAP1	chr17	58137923	58141174	1.80296
KAP1	chr16	31833421	31835450	1.80125
KAP1	chr19	57158913	57163266	1.80107
KAP1	chr19	11792418	11793962	1.80075
KAP1	chr19	58650111	58652250	1.80036
KAP1	chr19	33849216	33851853	1.79864
KAP1	chr18	42701904	42704065	1.797
KAP1	chr19	43864124	43866474	1.79678
KAP1	chr17	52816512	52820664	1.79642
KAP1	chr19	7044714	7049257	1.79639
KAP1	chr18	75591803	75594452	1.79583
KAP1	chr17	50884903	50886554	1.79507
KAP1	chr18	54990709	54992172	1.79479
KAP1	chr19	61779707	61782069	1.79205
KAP1	chr16	10495105	10498772	1.79117
KAP1	chr19	512308	515456	1.79028
KAP1	chr19	5331802	5334057	1.78945
KAP1	chr16	20445108	20448975	1.78824
KAP1	chr16	27340722	27343258	1.7875
KAP1	chr19	42400826	42401850	1.78655
KAP1	chr19	40427520	40430571	1.78612
KAP1	chr16	87983422	87984856	1.78475
KAP1	chr18	9905504	9906673	1.78417
KAP1	chr19	47039206	47040868	1.78412
KAP1	chr18	31079025	31080963	1.78274
KAP1	chr17	69943707	69947155	1.782
KAP1	chr19	6864702	6866471	1.782
KAP1	chr18	11534124	11535674	1.78181
KAP1	chr17	18928425	18931467	1.78176
KAP1	chr19	63269519	63272158	1.78156
KAP1	chr16	12733007	12736152	1.78089
KAP1	chr17	37015806	37017353	1.78014
KAP1	chr19	1721503	1725860	1.77698
KAP1	chr19	9438117	9439471	1.77664
KAP1	chr19	55796625	55798757	1.77629
KAP1	chr16	84125617	84126571	1.77627
KAP1	chr16	79936907	79939571	1.7761
KAP1	chr18	66044904	66047158	1.77605
KAP1	chr18	2675909	2677962	1.77555
KAP1	chr19	12855821	12856750	1.77533
KAP1	chr19	56036023	56039252	1.77498
KAP1	chr19	24101024	24102863	1.7744
KAP1	chr17	27780213	27782575	1.77171
KAP1	chr19	3312713	3313862	1.77127
KAP1	chr19	5150722	5152267	1.77102
KAP1	chr19	921812	923573	1.77076
KAP1	chr20	269902	271861	1.77033
KAP1	chr16	10418902	10421474	1.77
KAP1	chr19	49431401	49432775	1.77
KAP1	chr16	87723804	87725571	1.76983
KAP1	chr19	20779806	20782065	1.76978
KAP1	chr19	53477625	53482653	1.76901
KAP1	chr19	21944926	21949270	1.76825
KAP1	chr18	9445414	9447655	1.76819
KAP1	chr19	57228408	57231552	1.76811
KAP1	chr17	38736516	38737771	1.76789
KAP1	chr18	59444718	59446475	1.76732
KAP1	chr19	1732025	1733164	1.76711
KAP1	chr17	45172004	45173254	1.7668
KAP1	chr19	57993523	57996057	1.76661
KAP1	chr17	42804612	42805856	1.76406
KAP1	chr19	16445407	16446850	1.76396
KAP1	chr16	84159613	84161562	1.76237
KAP1	chr18	46756401	46757550	1.76164
KAP1	chr19	1049524	1051053	1.7615
KAP1	chr19	18846617	18850068	1.7612
KAP1	chr19	5483702	5486952	1.75831
KAP1	chr17	52460502	52461950	1.75767
KAP1	chr18	22652201	22654050	1.75593
KAP1	chr17	16670120	16671655	1.75508
KAP1	chr17	25590202	25591751	1.75469
KAP1	chr19	14265721	14267271	1.75393
KAP1	chr19	59924016	59926164	1.75389
KAP1	chr16	34159320	34161261	1.75387
KAP1	chr18	41835605	41837274	1.75345
KAP1	chr17	78232424	78233653	1.75321
KAP1	chr19	40757905	40760454	1.75276
KAP1	chr16	28739305	28741053	1.7523
KAP1	chr19	45167007	45168657	1.7513
KAP1	chr17	26058917	26059752	1.74933
KAP1	chr18	26242711	26243775	1.7487
KAP1	chr19	42594912	42597066	1.74814
KAP1	chr19	43672407	43674454	1.74775
KAP1	chr19	41574922	41577555	1.74667
KAP1	chr19	43344208	43347152	1.74482
KAP1	chr19	56849605	56850572	1.7447
KAP1	chr18	3968310	3969659	1.74458
KAP1	chr17	68484817	68487151	1.7443
KAP1	chr19	62806722	62811658	1.74386
KAP1	chr16	11217002	11222474	1.74326
KAP1	chr19	7727025	7732250	1.73992
KAP1	chr17	40141320	40142362	1.73973
KAP1	chr19	21309407	21311263	1.7395
KAP1	chr17	64589826	64592253	1.73892
KAP1	chr17	43977504	43980458	1.73875
KAP1	chr18	51200602	51202251	1.73788
KAP1	chr16	18113523	18116175	1.7373
KAP1	chr18	10935104	10936573	1.73708
KAP1	chr16	46901521	46904353	1.73694
KAP1	chr19	14700126	14701654	1.73675
KAP1	chr19	1585409	1589154	1.73659
KAP1	chr19	62621918	62624566	1.73543
KAP1	chr18	9909401	9910675	1.7354
KAP1	chr19	62922825	62926972	1.73457
KAP1	chr19	47478722	47479551	1.73411
KAP1	chr17	39266702	39268866	1.73397
KAP1	chr19	22949904	22951973	1.73377
KAP1	chr19	37486122	37487571	1.73271
KAP1	chr19	9457606	9460072	1.73078
KAP1	chr19	21782407	21784971	1.73021
KAP1	chr19	57210917	57211861	1.7294
KAP1	chr17	28075703	28076850	1.72938
KAP1	chr17	55270617	55274164	1.72922
KAP1	chr18	651603	652452	1.72843
KAP1	chr19	10810122	10811954	1.72819
KAP1	chr16	15201804	15204062	1.7269
KAP1	chr20	395425	396870	1.7269
KAP1	chr19	40398718	40406872	1.72677
KAP1	chr19	40387814	40388958	1.72517
KAP1	chr16	88645601	88651660	1.72471
KAP1	chr19	19415404	19416872	1.72442
KAP1	chr19	51609707	51611564	1.7243
KAP1	chr19	12103617	12105666	1.72386
KAP1	chr17	5652606	5655475	1.72383
KAP1	chr17	74560821	74562965	1.72333
KAP1	chr18	50138408	50139250	1.72322
KAP1	chr19	35365801	35367352	1.72295
KAP1	chr16	30813414	30814758	1.72277
KAP1	chr17	8770615	8773567	1.72169
KAP1	chr17	28263213	28266173	1.72124
KAP1	chr16	46081411	46083462	1.72121
KAP1	chr18	9413508	9415072	1.7207
KAP1	chr17	78300005	78301866	1.71958
KAP1	chr18	75433201	75434555	1.7195
KAP1	chr19	9300919	9302773	1.71919
KAP1	chr19	40157209	40160054	1.718
KAP1	chr17	23171614	23174774	1.71765
KAP1	chr16	73502819	73504652	1.71707
KAP1	chr19	21103702	21105670	1.71541
KAP1	chr17	62791823	62792672	1.715
KAP1	chr19	11740010	11742368	1.71356
KAP1	chr19	57180604	57182054	1.71258
KAP1	chr19	9642305	9646760	1.71237
KAP1	chr17	22851023	22853775	1.71227
KAP1	chr16	56942905	56943954	1.71136
KAP1	chr18	53629605	53631651	1.71072
KAP1	chr19	57899602	57901771	1.71006
KAP1	chr19	11999125	12000354	1.70952
KAP1	chr19	58075724	58076868	1.7093
KAP1	chr19	45252405	45253554	1.70692
KAP1	chr19	62530918	62532452	1.70513
KAP1	chr20	1030809	1031953	1.70437
KAP1	chr18	7804523	7805872	1.704
KAP1	chr19	55848602	55850966	1.70287
KAP1	chr19	53087023	53088667	1.70276
KAP1	chr19	44969619	44971060	1.70211
KAP1	chr17	37677224	37678273	1.70173
KAP1	chr19	37555526	37556575	1.7007
KAP1	chr17	73781001	73783150	1.70017
KAP1	chr17	36237213	36238057	1.69978
KAP1	chr17	24385025	24387354	1.6986
KAP1	chr20	3414023	3415454	1.698
KAP1	chr16	57393324	57394658	1.69682
KAP1	chr17	61747913	61748954	1.69588
KAP1	chr16	10485201	10488671	1.69293
KAP1	chr18	65805224	65806772	1.69206
KAP1	chr19	3107218	3111771	1.69033
KAP1	chr19	57560620	57562154	1.68967
KAP1	chr17	45714715	45716258	1.68923
KAP1	chr17	56347414	56348452	1.68829
KAP1	chr19	63407522	63408352	1.688
KAP1	chr18	8400104	8403262	1.6873
KAP1	chr19	42837102	42839173	1.68692
KAP1	chr19	5108405	5110550	1.68671
KAP1	chr19	54576822	54579271	1.68568
KAP1	chr18	9436212	9438271	1.68463
KAP1	chr18	46741622	46743253	1.68436
KAP1	chr19	49161712	49163271	1.68367
KAP1	chr16	29184122	29186151	1.68335
KAP1	chr17	59202801	59204262	1.68311
KAP1	chr19	61602201	61603963	1.68294
KAP1	chr19	60585104	60586373	1.6826
KAP1	chr17	25712104	25714275	1.682
KAP1	chr18	46204523	46206062	1.682
KAP1	chr17	23615906	23619474	1.68056
KAP1	chr20	4699922	4701254	1.68043
KAP1	chr19	57365026	57366075	1.67955
KAP1	chr18	45588801	45590561	1.6766
KAP1	chr17	59206003	59206872	1.67622
KAP1	chr18	12301223	12303961	1.675
KAP1	chr18	1133207	1134971	1.67388
KAP1	chr17	37679305	37681072	1.67359
KAP1	chr18	10071504	10074575	1.67221
KAP1	chr17	27700905	27701970	1.6717
KAP1	chr19	38756910	38757754	1.67133
KAP1	chr16	13697626	13700374	1.67046
KAP1	chr16	16504324	16505353	1.66987
KAP1	chr19	45287407	45288371	1.668
KAP1	chr16	78460612	78463966	1.6671
KAP1	chr19	520303	522672	1.66635
KAP1	chr19	40563318	40564770	1.66518
KAP1	chr19	5205509	5207468	1.66384
KAP1	chr17	25995908	25997159	1.6634
KAP1	chr19	9912404	9915663	1.66321
KAP1	chr19	21357615	21360554	1.6624
KAP1	chr19	44161604	44165267	1.66089
KAP1	chr19	22831103	22833072	1.66079
KAP1	chr19	2331718	2332552	1.66
KAP1	chr16	10386019	10388863	1.65891
KAP1	chr18	58329207	58331569	1.65794
KAP1	chr19	5465310	5468252	1.65778
KAP1	chr19	62955511	62958465	1.65763
KAP1	chr19	22153921	22156150	1.65758
KAP1	chr18	802913	805155	1.65745
KAP1	chr19	45262324	45263668	1.65671
KAP1	chr19	57275325	57277753	1.65542
KAP1	chr19	12756226	12757250	1.6552
KAP1	chr18	32230003	32231354	1.65508
KAP1	chr17	52811216	52812851	1.65494
KAP1	chr19	60128418	60129656	1.65291
KAP1	chr19	63652622	63654272	1.65278
KAP1	chr19	50044420	50045374	1.65167
KAP1	chr17	21683715	21685567	1.6499
KAP1	chr18	8916010	8923263	1.64898
KAP1	chr19	51520605	51523467	1.64886
KAP1	chr19	8564313	8565357	1.6488
KAP1	chr16	86762705	86764261	1.64807
KAP1	chr19	8043809	8045763	1.64806
KAP1	chr17	43886907	43888671	1.6478
KAP1	chr20	553802	555071	1.64777
KAP1	chr18	45227617	45229760	1.64686
KAP1	chr18	66261105	66262254	1.64667
KAP1	chr16	29618504	29619853	1.64564
KAP1	chr19	9131605	9133974	1.64467
KAP1	chr19	38022418	38023672	1.6431
KAP1	chr18	51754902	51756161	1.64238
KAP1	chr19	48734403	48736352	1.64143
KAP1	chr17	70383102	70384066	1.6399
KAP1	chr16	15797805	15798750	1.6398
KAP1	chr19	11883925	11886667	1.6389
KAP1	chr19	51280011	51282872	1.63845
KAP1	chr20	3954023	3954872	1.638
KAP1	chr19	52924109	52924953	1.63733
KAP1	chr16	14290225	14291554	1.63717
KAP1	chr17	23045217	23046551	1.63645
KAP1	chr17	1318823	1319656	1.63567
KAP1	chr19	45138005	45139274	1.63508
KAP1	chr17	21321705	21322754	1.63382
KAP1	chr17	52417621	52418550	1.6338
KAP1	chr17	72644907	72647960	1.63353
KAP1	chr18	13587009	13587953	1.6327
KAP1	chr18	9221921	9224160	1.63261
KAP1	chr19	56766812	56767766	1.6325
KAP1	chr16	49294103	49297560	1.63212
KAP1	chr17	78098501	78099775	1.632
KAP1	chr17	15844725	15845764	1.632
KAP1	chr17	34417924	34419153	1.63167
KAP1	chr19	49360816	49361650	1.63167
KAP1	chr19	9431320	9434164	1.63141
KAP1	chr19	16884707	16886151	1.63053
KAP1	chr18	32876322	32877266	1.6296
KAP1	chr17	28184526	28186259	1.62887
KAP1	chr19	7973904	7975369	1.62775
KAP1	chr17	27411810	27413373	1.62758
KAP1	chr19	48977301	48980167	1.6274
KAP1	chr19	33840425	33843970	1.62612
KAP1	chr18	46198905	46199754	1.62576
KAP1	chr20	2533802	2536171	1.62535
KAP1	chr19	49450607	49451956	1.62415
KAP1	chr19	63043702	63044851	1.624
KAP1	chr19	19905107	19906951	1.62383
KAP1	chr16	71263504	71265164	1.62321
KAP1	chr19	63129624	63130953	1.623
KAP1	chr19	43495211	43497465	1.62178
KAP1	chr16	78434118	78435275	1.62167
KAP1	chr19	58179902	58182552	1.6203
KAP1	chr19	52423914	52425073	1.62009
KAP1	chr19	50862609	50864068	1.6177
KAP1	chr19	33787820	33791259	1.6175
KAP1	chr18	32831805	32833760	1.6169
KAP1	chr18	3643918	3645462	1.61569
KAP1	chr18	27572717	27573761	1.61567
KAP1	chr19	57022305	57026052	1.61558
KAP1	chr19	55727620	55728564	1.6153
KAP1	chr17	54381505	54384658	1.61528
KAP1	chr17	44854501	44856351	1.61503
KAP1	chr16	28365504	28366763	1.61478
KAP1	chr19	265721	267253	1.61459
KAP1	chr18	4566717	4568855	1.61443
KAP1	chr19	17351419	17352868	1.61387
KAP1	chr17	44059324	44063250	1.61347
KAP1	chr19	6497407	6498451	1.61305
KAP1	chr19	3641908	3643052	1.61283
KAP1	chr18	30811903	30813272	1.61236
KAP1	chr19	57313602	57315564	1.61229
KAP1	chr17	7107121	7108662	1.61213
KAP1	chr17	68518201	68519066	1.61189
KAP1	chr19	54937009	54940273	1.61042
KAP1	chr17	20341620	20342973	1.6098
KAP1	chr19	6629620	6631654	1.60929
KAP1	chr17	72740426	72741970	1.60923
KAP1	chr19	62580420	62581774	1.60821
KAP1	chr19	58034710	58036854	1.60782
KAP1	chr19	2579424	2582069	1.60696
KAP1	chr17	50999104	51000072	1.6067
KAP1	chr16	56324119	56325260	1.6058
KAP1	chr18	796912	798551	1.60542
KAP1	chr17	3823318	3826059	1.605
KAP1	chr17	49383705	49385670	1.60445
KAP1	chr17	4109220	4110371	1.60378
KAP1	chr19	58155103	58156962	1.60337
KAP1	chr18	58267821	58269072	1.60233
KAP1	chr19	42367610	42369354	1.60229
KAP1	chr18	58238619	58239855	1.60183
KAP1	chr19	9694404	9697363	1.60175
KAP1	chr17	38557809	38560274	1.60117
KAP1	chr19	57919401	57920256	1.60111
KAP1	chr19	55480626	55483574	1.60055
KAP1	chr16	10323525	10326550	1.60033
KAP1	chr19	41754903	41755753	1.60025
KAP1	chr17	7381207	7382472	1.59982
KAP1	chr19	11994702	11998069	1.59934
KAP1	chr19	54512520	54513664	1.59925
KAP1	chr19	3134003	3135550	1.59922
KAP1	chr19	15915808	15917054	1.5992
KAP1	chr16	31318125	31318950	1.59833
KAP1	chr19	6016626	6017575	1.5972
KAP1	chr16	10377114	10378270	1.59671
KAP1	chr19	14704701	14705665	1.59525
KAP1	chr19	62392611	62394256	1.59493
KAP1	chr19	6567717	6568856	1.59455
KAP1	chr16	32862406	32864353	1.59423
KAP1	chr18	58321022	58322171	1.59307
KAP1	chr19	63070502	63071760	1.59286
KAP1	chr18	53003313	53005772	1.59264
KAP1	chr19	33717717	33718551	1.592
KAP1	chr18	21461124	21462274	1.59179
KAP1	chr17	40685422	40686360	1.59117
KAP1	chr16	86901313	86904368	1.59104
KAP1	chr16	48237922	48240271	1.59094
KAP1	chr18	17619806	17621368	1.59027
KAP1	chr19	61579617	61580771	1.59027
KAP1	chr17	44560422	44563657	1.58922
KAP1	chr19	62559714	62560963	1.58869
KAP1	chr17	26002307	26003151	1.58833
KAP1	chr19	9612924	9615172	1.58804
KAP1	chr16	49010823	49012268	1.58773
KAP1	chr16	69750515	69751372	1.58756
KAP1	chr16	70664423	70665752	1.58425
KAP1	chr17	24071517	24072652	1.58371
KAP1	chr17	27418412	27419256	1.58267
KAP1	chr19	9735207	9736466	1.582
KAP1	chr17	52348010	52350151	1.5812
KAP1	chr19	53521513	53524875	1.5801
KAP1	chr16	54971403	54975257	1.58001
KAP1	chr19	20482208	20483257	1.57964
KAP1	chr17	20150626	20151450	1.57933
KAP1	chr17	21698305	21699872	1.579
KAP1	chr18	14452324	14453963	1.57813
KAP1	chr18	75358723	75360461	1.57744
KAP1	chr19	19205323	19206552	1.57677
KAP1	chr18	8898925	8902374	1.57661
KAP1	chr17	61986609	61987663	1.57618
KAP1	chr19	38073407	38075570	1.576
KAP1	chr18	31086304	31088153	1.57572
KAP1	chr18	13132203	13134962	1.57497
KAP1	chr16	22253903	22256152	1.57418
KAP1	chr19	62792719	62794673	1.574
KAP1	chr18	3435812	3439272	1.57385
KAP1	chr16	18209523	18210457	1.57333
KAP1	chr19	9426010	9426959	1.5726
KAP1	chr17	75417319	75418573	1.57254
KAP1	chr16	51442814	51444172	1.57183
KAP1	chr19	48698822	48699771	1.57183
KAP1	chr19	4819503	4821375	1.57067
KAP1	chr19	21629122	21630866	1.57056
KAP1	chr19	54453105	54454164	1.57
KAP1	chr17	34160224	34161153	1.5688
KAP1	chr16	83646405	83647259	1.56852
KAP1	chr18	9875509	9876553	1.56718
KAP1	chr17	45572702	45574866	1.56679
KAP1	chr19	39924021	39924960	1.5667
KAP1	chr17	75741425	75745053	1.56652
KAP1	chr16	82729901	82732572	1.56629
KAP1	chr18	59813925	59815374	1.56493
KAP1	chr18	6665201	6666275	1.56491
KAP1	chr19	57121802	57122856	1.5643
KAP1	chr19	58546407	58548551	1.56429
KAP1	chr18	42710610	42711856	1.5641
KAP1	chr18	75364905	75366974	1.5635
KAP1	chr19	4489904	4490963	1.56278
KAP1	chr16	15817124	15818064	1.5626
KAP1	chr19	21701402	21702551	1.56256
KAP1	chr17	22502204	22505273	1.562
KAP1	chr19	5934116	5935070	1.5606
KAP1	chr16	83943924	83945373	1.56043
KAP1	chr16	30536615	30538164	1.55823
KAP1	chr17	55989503	55990857	1.55808
KAP1	chr18	44506321	44508760	1.5572
KAP1	chr19	23197215	23198354	1.55717
KAP1	chr17	18289117	18290355	1.55673
KAP1	chr19	42334113	42335752	1.55667
KAP1	chr16	88099825	88101168	1.55591
KAP1	chr17	42472005	42473254	1.55466
KAP1	chr19	20369322	20370766	1.55444
KAP1	chr18	3652326	3655353	1.5528
KAP1	chr17	41968015	41969371	1.55259
KAP1	chr17	44035725	44037356	1.55247
KAP1	chr17	34775223	34776253	1.5523
KAP1	chr19	57202413	57203858	1.55207
KAP1	chr19	4406901	4407872	1.5519
KAP1	chr19	41954013	41955058	1.5519
KAP1	chr19	6515301	6516357	1.55156
KAP1	chr17	33905504	33907568	1.55133
KAP1	chr19	54583414	54584271	1.5505
KAP1	chr16	86730615	86731454	1.55
KAP1	chr18	66171101	66172551	1.54942
KAP1	chr20	1115909	1116751	1.54778
KAP1	chr16	54344025	54344854	1.54775
KAP1	chr16	19481501	19482754	1.54737
KAP1	chr20	5236123	5238073	1.54735
KAP1	chr16	56982807	56983674	1.54633
KAP1	chr17	51008301	51009352	1.54609
KAP1	chr16	31460605	31462557	1.5448
KAP1	chr19	9510410	9511254	1.54467
KAP1	chr19	11320822	11321671	1.54433
KAP1	chr19	57807803	57808852	1.5443
KAP1	chr17	76604712	76606362	1.54367
KAP1	chr17	50777809	50778953	1.543
KAP1	chr19	33746124	33747068	1.5425
KAP1	chr19	43281824	43283073	1.54246
KAP1	chr19	62951314	62952153	1.54244
KAP1	chr19	3417319	3419456	1.54231
KAP1	chr17	7818016	7819255	1.54106
KAP1	chr18	9093209	9094258	1.54073
KAP1	chr18	31038504	31039750	1.54066
KAP1	chr17	60299225	60300565	1.54057
KAP1	chr19	50438626	50439875	1.54057
KAP1	chr18	65536824	65538073	1.53931
KAP1	chr16	88700819	88702054	1.53871
KAP1	chr19	56675101	56675975	1.53811
KAP1	chr19	19691522	19692567	1.53788
KAP1	chr17	41750605	41751854	1.53773
KAP1	chr19	46463225	46464367	1.5375
KAP1	chr18	9818415	9819354	1.5359
KAP1	chr18	31885515	31886351	1.53563
KAP1	chr19	2055125	2058450	1.5355
KAP1	chr19	61524201	61525055	1.53411
KAP1	chr19	10814624	10815453	1.53352
KAP1	chr19	37886801	37888250	1.5334
KAP1	chr17	52805903	52807263	1.53282
KAP1	chr19	33855602	33856665	1.5316
KAP1	chr17	18655326	18656274	1.5315
KAP1	chr17	41422301	41423867	1.53044
KAP1	chr17	46553805	46554854	1.53025
KAP1	chr20	468603	469472	1.52937
KAP1	chr19	6483202	6484054	1.52929
KAP1	chr16	73763919	73765773	1.52924
KAP1	chr17	29351923	29353067	1.52858
KAP1	chr19	62456503	62457657	1.52856
KAP1	chr16	84302015	84303457	1.52763
KAP1	chr16	56891405	56892374	1.5276
KAP1	chr19	56501612	56503856	1.52736
KAP1	chr19	708812	710750	1.52733
KAP1	chr18	10568726	10570557	1.52732
KAP1	chr19	33964021	33964950	1.52722
KAP1	chr19	54351019	54351873	1.52657
KAP1	chr19	40355404	40357374	1.52633
KAP1	chr18	75871608	75872468	1.52622
KAP1	chr16	26779006	26780060	1.5261
KAP1	chr19	62646907	62648371	1.52527
KAP1	chr20	1347223	1350974	1.52509
KAP1	chr18	8939209	8940561	1.5245
KAP1	chr19	12070826	12072265	1.52429
KAP1	chr19	21398109	21399573	1.5224
KAP1	chr19	4994122	4994966	1.52238
KAP1	chr19	52508004	52510350	1.52236
KAP1	chr16	15254003	15255074	1.522
KAP1	chr19	9748709	9750859	1.52136
KAP1	chr16	24631901	24633651	1.52125
KAP1	chr17	29764212	29765456	1.52036
KAP1	chr18	9793615	9794769	1.51992
KAP1	chr19	4192504	4193973	1.51876
KAP1	chr20	1750523	1753566	1.51759
KAP1	chr17	71733523	71734352	1.5175
KAP1	chr17	35933825	35936453	1.51741
KAP1	chr18	71433313	71435061	1.51694
KAP1	chr19	57883706	57884851	1.5165
KAP1	chr18	18489603	18492564	1.51562
KAP1	chr18	66090224	66091053	1.51537
KAP1	chr19	62414522	62415766	1.51431
KAP1	chr16	15587422	15588866	1.514
KAP1	chr19	58685624	58687663	1.5135
KAP1	chr17	29310123	29312152	1.51252
KAP1	chr16	20673305	20674454	1.51179
KAP1	chr19	52843318	52845862	1.51167
KAP1	chr18	9282612	9283966	1.5082
KAP1	chr19	11362104	11363372	1.50819
KAP1	chr16	22129326	22130250	1.50678
KAP1	chr19	2188905	2190553	1.5067
KAP1	chr18	19363213	19364052	1.50567
KAP1	chr19	34872719	34873872	1.5038
KAP1	chr16	83198617	83201455	1.50238
KAP1	chr16	15984224	15985252	1.502
KAP1	chr16	33618325	33619373	1.49925
KAP1	chr16	25230826	25232275	1.4989
KAP1	chr17	72110209	72111066	1.49663
KAP1	chr18	10516819	10518551	1.49591
KAP1	chr19	2858024	2859353	1.49571
KAP1	chr19	6005410	6006254	1.49486
KAP1	chr16	31458020	31459454	1.49422
KAP1	chr18	9895009	9896753	1.49285
KAP1	chr19	1644904	1646257	1.49215
KAP1	chr18	2315023	2315853	1.49189
KAP1	chr19	45182023	45184671	1.49173
KAP1	chr19	56831703	56833162	1.49008
KAP1	chr16	83471225	83472673	1.4895
KAP1	chr16	67168625	67170350	1.48887
KAP1	chr19	57579120	57580074	1.48829
KAP1	chr16	86893718	86894552	1.48822
KAP1	chr19	14930625	14931771	1.487
KAP1	chr18	27812018	27812852	1.48667
KAP1	chr17	58716409	58718473	1.48633
KAP1	chr18	9589205	9590069	1.48578
KAP1	chr16	12668525	12669459	1.48571
KAP1	chr17	52681113	52682273	1.48567
KAP1	chr19	18558608	18559750	1.48489
KAP1	chr19	52305323	52306451	1.48482
KAP1	chr19	12803105	12804169	1.48429
KAP1	chr19	62990302	62993673	1.48305
KAP1	chr19	21411607	21412471	1.47867
KAP1	chr16	23751604	23752853	1.478
KAP1	chr19	49694307	49695551	1.47767
KAP1	chr17	24204824	24205751	1.47757
KAP1	chr16	87743523	87744372	1.47614
KAP1	chr19	23907306	23908575	1.47513
KAP1	chr16	78399717	78400551	1.47511
KAP1	chr18	53697120	53698574	1.47487
KAP1	chr18	17523026	17523873	1.4748
KAP1	chr20	712623	713562	1.47414
KAP1	chr17	59500221	59501475	1.47358
KAP1	chr20	2148319	2150074	1.47279
KAP1	chr19	57242909	57244668	1.47238
KAP1	chr16	86934324	86935158	1.47129
KAP1	chr18	2803620	2805474	1.47062
KAP1	chr19	58577311	58578360	1.4705
KAP1	chr17	54585712	54586859	1.469
KAP1	chr17	23461314	23462958	1.4685
KAP1	chr19	43451815	43452751	1.46825
KAP1	chr18	72632313	72634072	1.4673
KAP1	chr17	69820219	69821065	1.466
KAP1	chr19	38470824	38471873	1.46482
KAP1	chr18	9491324	9492153	1.46474
KAP1	chr18	9858722	9860371	1.46435
KAP1	chr17	28334904	28336163	1.4633
KAP1	chr17	63837604	63838451	1.46317
KAP1	chr17	73609404	73611674	1.46294
KAP1	chr19	9680614	9681473	1.462
KAP1	chr19	57264706	57266350	1.46192
KAP1	chr18	3606201	3607164	1.46086
KAP1	chr17	57639016	57640165	1.4607
KAP1	chr17	68300304	68302375	1.45942
KAP1	chr19	59397404	59398453	1.45871
KAP1	chr19	59403004	59403868	1.45633
KAP1	chr18	8933405	8935074	1.4555
KAP1	chr17	40960703	40961950	1.45425
KAP1	chr19	43823	44670	1.4525
KAP1	chr19	58141020	58143250	1.45178
KAP1	chr19	22638603	22639872	1.45167
KAP1	chr16	29869117	29870371	1.45079
KAP1	chr20	3951815	3952760	1.449
KAP1	chr20	6451903	6454053	1.44639
KAP1	chr16	70675004	70676554	1.446
KAP1	chr17	10384619	10385963	1.44554
KAP1	chr16	48209624	48210658	1.445
KAP1	chr17	44011422	44012972	1.44467
KAP1	chr18	45999103	46000870	1.4444
KAP1	chr17	28330212	28331051	1.44425
KAP1	chr18	31410123	31410972	1.4436
KAP1	chr17	598520	599974	1.4435
KAP1	chr19	49069012	49070071	1.44344
KAP1	chr16	82611706	82614055	1.44288
KAP1	chr19	63541525	63542869	1.44225
KAP1	chr19	55539819	55540853	1.44214
KAP1	chr19	52730325	52732055	1.44191
KAP1	chr19	43302120	43303550	1.44044
KAP1	chr16	83637516	83638756	1.44
KAP1	chr19	55683720	55684854	1.439
KAP1	chr16	29859225	29860554	1.43898
KAP1	chr19	43552826	43555050	1.43796
KAP1	chr17	7424001	7424975	1.4375
KAP1	chr19	58252003	58253757	1.43656
KAP1	chr17	61934219	61935368	1.43588
KAP1	chr19	6546901	6547751	1.43583
KAP1	chr16	29537516	29538875	1.43581
KAP1	chr18	31186515	31187474	1.43443
KAP1	chr19	59406524	59407373	1.43436
KAP1	chr17	7373825	7374859	1.43421
KAP1	chr19	34663007	34664354	1.43377
KAP1	chr18	27611805	27612664	1.43371
KAP1	chr17	37719326	37720275	1.43225
KAP1	chr16	83641811	83642750	1.4305
KAP1	chr19	58603623	58605372	1.42757
KAP1	chr19	58341713	58344359	1.42674
KAP1	chr17	30857611	30860550	1.4258
KAP1	chr17	45656218	45657668	1.42152
KAP1	chr17	72382315	72383256	1.42086
KAP1	chr19	11924105	11925074	1.41957
KAP1	chr17	22725822	22726858	1.41692
KAP1	chr17	68817114	68817958	1.416
KAP1	chr19	9723005	9723975	1.4148
KAP1	chr19	14756005	14756954	1.413
KAP1	chr19	45027107	45028156	1.4094
KAP1	chr16	83161504	83162351	1.4085
KAP1	chr16	32460705	32462264	1.40657
KAP1	chr16	23748409	23749573	1.40604
KAP1	chr19	24347804	24348963	1.40521
KAP1	chr16	80347922	80348754	1.40273
KAP1	chr19	6745901	6747173	1.4015
KAP1	chr17	75820502	75821961	1.40114
KAP1	chr18	10576713	10577772	1.40057

## Sheet: H3K9me3 ChIPchip peaks
Antibody	chrom	peak start	peak end	enrichment (log2)
H3K9me3	chr19	62817825	62829061	3.13102
H3K9me3	chr19	40135805	40145550	3.08088
H3K9me3	chr19	63387215	63420251	3.01183
H3K9me3	chr19	55233625	55244457	2.95506
H3K9me3	chr19	62973809	62984963	2.9367
H3K9me3	chr19	2780720	2789873	2.93216
H3K9me3	chr19	62950918	62961359	2.92035
H3K9me3	chr19	49665924	49683457	2.89573
H3K9me3	chr19	7023524	7049667	2.85116
H3K9me3	chr19	57253125	57290166	2.82086
H3K9me3	chr19	11908911	11909860	2.76488
H3K9me3	chr19	57225417	57238173	2.74499
H3K9me3	chr19	63109226	63118454	2.74411
H3K9me3	chr19	62885524	62901154	2.74284
H3K9me3	chr19	2881722	2891852	2.74157
H3K9me3	chr19	15075007	15077261	2.7287
H3K9me3	chr19	56771014	56785570	2.72233
H3K9me3	chr19	57291602	57333674	2.71218
H3K9me3	chr19	9113904	9135354	2.70639
H3K9me3	chr19	57031607	57099051	2.68589
H3K9me3	chr19	45220807	45235564	2.66511
H3K9me3	chr19	57205619	57222966	2.65693
H3K9me3	chr19	16027411	16029565	2.64678
H3K9me3	chr19	57747801	57764175	2.64505
H3K9me3	chr17	50801623	50803873	2.64314
H3K9me3	chr19	62902705	62911475	2.63579
H3K9me3	chr17	78289921	78295674	2.63485
H3K9me3	chr19	63646523	63651274	2.62388
H3K9me3	chr19	6517513	6520161	2.61904
H3K9me3	chr19	303022	307371	2.61668
H3K9me3	chr19	9489726	9508957	2.61659
H3K9me3	chr19	63643923	63645272	2.61533
H3K9me3	chr19	57600904	57601953	2.60799
H3K9me3	chr19	8773809	8795269	2.60796
H3K9me3	chr19	9531914	9554562	2.59947
H3K9me3	chr19	62804202	62815952	2.59279
H3K9me3	chr19	63432825	63466861	2.59181
H3K9me3	chr19	12598716	12603262	2.5852
H3K9me3	chr17	72672710	72683271	2.57697
H3K9me3	chr17	75702005	75705274	2.56659
H3K9me3	chr19	38538118	38539450	2.56649
H3K9me3	chr19	62766419	62781268	2.56538
H3K9me3	chr18	31076519	31088868	2.55432
H3K9me3	chr19	12542423	12555375	2.54837
H3K9me3	chr17	37014826	37017568	2.53496
H3K9me3	chr19	48886022	48890559	2.53478
H3K9me3	chr19	41917809	41949575	2.53134
H3K9me3	chr17	60297803	60300565	2.52953
H3K9me3	chr19	58331409	58350751	2.52477
H3K9me3	chr19	49686108	49695751	2.52441
H3K9me3	chr19	57100517	57121374	2.52391
H3K9me3	chr19	62617815	62625067	2.52361
H3K9me3	chr18	75398204	75401153	2.52127
H3K9me3	chr19	58300713	58313858	2.51894
H3K9me3	chr17	42472005	42474274	2.51392
H3K9me3	chr19	58241621	58278669	2.51225
H3K9me3	chr19	63424722	63429954	2.5071
H3K9me3	chr19	57493225	57539760	2.50567
H3K9me3	chr19	19436224	19441954	2.5018
H3K9me3	chr17	41968015	41970464	2.49854
H3K9me3	chr19	62989712	62995450	2.49572
H3K9me3	chr19	12125522	12127659	2.4924
H3K9me3	chr19	2796026	2815065	2.48995
H3K9me3	chr19	57123402	57203858	2.48574
H3K9me3	chr19	11740305	11759757	2.48205
H3K9me3	chr19	61572219	61581652	2.47679
H3K9me3	chr19	63054913	63068063	2.47676
H3K9me3	chr19	62837103	62847164	2.47573
H3K9me3	chr19	12474104	12512261	2.47209
H3K9me3	chr19	19671112	19694073	2.46714
H3K9me3	chr19	11585212	11594352	2.46054
H3K9me3	chr19	12116302	12120366	2.45977
H3K9me3	chr19	63070322	63083773	2.45965
H3K9me3	chr16	86728905	86732154	2.45896
H3K9me3	chr19	19699002	19703971	2.45692
H3K9me3	chr19	63374123	63374968	2.44725
H3K9me3	chr17	40959526	40962750	2.44717
H3K9me3	chr18	31457502	31461562	2.44629
H3K9me3	chr19	39568521	39575150	2.44268
H3K9me3	chr19	49361111	49380271	2.43713
H3K9me3	chr19	51743407	51747373	2.43047
H3K9me3	chr17	41750605	41752968	2.43042
H3K9me3	chr19	45205201	45218975	2.4281
H3K9me3	chr19	54949604	54951859	2.42642
H3K9me3	chr19	9346922	9355566	2.42424
H3K9me3	chr18	31127620	31146667	2.4241
H3K9me3	chr19	40122701	40133854	2.4204
H3K9me3	chr18	9037407	9044771	2.41654
H3K9me3	chr19	49296307	49308071	2.41592
H3K9me3	chr19	11864513	11878050	2.4159
H3K9me3	chr19	11690303	11703272	2.41514
H3K9me3	chr19	45256302	45279463	2.4123
H3K9me3	chr19	41714021	41755352	2.41056
H3K9me3	chr16	87815005	87830574	2.40998
H3K9me3	chr19	512308	515456	2.40857
H3K9me3	chr19	11913703	11936362	2.40769
H3K9me3	chr19	12099803	12110763	2.40749
H3K9me3	chr18	18487501	18494154	2.40662
H3K9me3	chr18	96019	101553	2.40481
H3K9me3	chr19	58140201	58156962	2.39888
H3K9me3	chr19	12316711	12332054	2.39815
H3K9me3	chr19	57346317	57361055	2.39449
H3K9me3	chr18	12299719	12304261	2.39406
H3K9me3	chr16	18107502	18117650	2.39034
H3K9me3	chr17	68650726	68659971	2.3901
H3K9me3	chr19	63491326	63504551	2.3867
H3K9me3	chr19	55479807	55484859	2.37945
H3K9me3	chr19	9579503	9586362	2.37922
H3K9me3	chr17	78493722	78503552	2.37918
H3K9me3	chr19	11947503	11957875	2.37858
H3K9me3	chr16	15315813	15317457	2.37717
H3K9me3	chr19	2862805	2877068	2.36963
H3K9me3	chr19	56593925	56600053	2.36941
H3K9me3	chr19	60128203	60129656	2.36753
H3K9me3	chr19	41692004	41708674	2.36584
H3K9me3	chr18	9153811	9155670	2.36567
H3K9me3	chr19	11792823	11808972	2.36258
H3K9me3	chr19	42411326	42430559	2.36198
H3K9me3	chr17	28334904	28337474	2.36026
H3K9me3	chr19	62725422	62727453	2.36017
H3K9me3	chr19	21790304	21794074	2.35624
H3K9me3	chr19	57004601	57029468	2.3548
H3K9me3	chr18	75880109	75890264	2.35453
H3K9me3	chr19	265626	275967	2.35246
H3K9me3	chr19	63321902	63343971	2.35184
H3K9me3	chr19	63376004	63382559	2.35145
H3K9me3	chr17	59499001	59503665	2.34979
H3K9me3	chr17	73018320	73021274	2.34963
H3K9me3	chr19	62669220	62684464	2.34945
H3K9me3	chr16	29090909	29093974	2.347
H3K9me3	chr18	74898006	74901250	2.34665
H3K9me3	chr19	14683809	14707875	2.34283
H3K9me3	chr19	57726224	57745960	2.3398
H3K9me3	chr19	21507204	21513466	2.33896
H3K9me3	chr19	9638822	9645971	2.33743
H3K9me3	chr19	12344909	12368152	2.33346
H3K9me3	chr19	49423201	49435671	2.33338
H3K9me3	chr19	61639824	61643665	2.33333
H3K9me3	chr19	41684219	41688070	2.33326
H3K9me3	chr16	10443220	10449173	2.33318
H3K9me3	chr19	23628123	23632674	2.33155
H3K9me3	chr19	63364103	63373053	2.33116
H3K9me3	chr19	2822312	2831251	2.33103
H3K9me3	chr17	44560107	44567675	2.33054
H3K9me3	chr17	15559423	15567570	2.32961
H3K9me3	chr19	39921022	39951674	2.32762
H3K9me3	chr19	41411018	41422761	2.32761
H3K9me3	chr17	35235005	35238074	2.32705
H3K9me3	chr19	45241805	45253354	2.3255
H3K9me3	chr19	57893816	57912969	2.32464
H3K9me3	chr19	53476917	53484369	2.32332
H3K9me3	chr19	63471523	63479573	2.32228
H3K9me3	chr17	43185011	43192159	2.32153
H3K9me3	chr19	49351922	49360053	2.32139
H3K9me3	chr19	278023	286250	2.32129
H3K9me3	chr19	49638602	49644375	2.32043
H3K9me3	chr19	62878823	62883973	2.32026
H3K9me3	chr19	41572125	41578465	2.31822
H3K9me3	chr19	58406024	58417151	2.31349
H3K9me3	chr18	9853101	9857565	2.31019
H3K9me3	chr19	9621220	9632671	2.30945
H3K9me3	chr19	58628903	58661151	2.30722
H3K9me3	chr19	41622323	41624057	2.30652
H3K9me3	chr19	58202322	58216467	2.30402
H3K9me3	chr18	10497422	10502561	2.30395
H3K9me3	chr19	62733623	62744050	2.30182
H3K9me3	chr16	8690105	8693875	2.30121
H3K9me3	chr19	9375423	9403071	2.2995
H3K9me3	chr19	54564818	54566357	2.29913
H3K9me3	chr19	42305416	42342452	2.29661
H3K9me3	chr19	12238717	12254070	2.29598
H3K9me3	chr19	23645007	23648574	2.29538
H3K9me3	chr16	18271421	18272958	2.28943
H3K9me3	chr19	57804003	57815252	2.28905
H3K9me3	chr19	62783104	62786253	2.28826
H3K9me3	chr19	63268908	63272573	2.28822
H3K9me3	chr19	63632125	63642472	2.28728
H3K9me3	chr16	15195904	15206251	2.28503
H3K9me3	chr19	49222303	49232874	2.28443
H3K9me3	chr19	57945725	57971954	2.28377
H3K9me3	chr19	58665125	58695157	2.28207
H3K9me3	chr19	19643022	19655873	2.28161
H3K9me3	chr19	12515511	12521373	2.28134
H3K9me3	chr19	24100304	24102968	2.28065
H3K9me3	chr17	53233603	53237065	2.2788
H3K9me3	chr19	62586012	62587770	2.27875
H3K9me3	chr19	49095905	49118468	2.27774
H3K9me3	chr19	11619002	11628251	2.27771
H3K9me3	chr19	49042026	49049550	2.27329
H3K9me3	chr19	11983224	11998069	2.2722
H3K9me3	chr19	57465826	57487359	2.27204
H3K9me3	chr19	12151006	12169550	2.27118
H3K9me3	chr19	62692114	62698063	2.27006
H3K9me3	chr19	41890609	41904872	2.26722
H3K9me3	chr17	78243523	78247754	2.26608
H3K9me3	chr19	62528003	62533769	2.26367
H3K9me3	chr19	62745101	62759760	2.26362
H3K9me3	chr19	6098201	6100453	2.26139
H3K9me3	chr19	12065707	12089059	2.26121
H3K9me3	chr17	78160213	78161862	2.26085
H3K9me3	chr16	70039103	70044652	2.26056
H3K9me3	chr19	2833025	2836451	2.26021
H3K9me3	chr19	62912617	62928268	2.25842
H3K9me3	chr19	12012807	12020054	2.25804
H3K9me3	chr19	41628719	41635550	2.25771
H3K9me3	chr19	12041325	12053172	2.25564
H3K9me3	chr18	4567821	4570971	2.25403
H3K9me3	chr17	164313	166962	2.25338
H3K9me3	chr19	49581410	49586672	2.25258
H3K9me3	chr17	69943422	69947460	2.2525
H3K9me3	chr18	53946902	53949856	2.25148
H3K9me3	chr19	9299523	9327374	2.24996
H3K9me3	chr19	58532026	58553453	2.24504
H3K9me3	chr18	46198905	46200150	2.24493
H3K9me3	chr16	9014905	9017058	2.24483
H3K9me3	chr19	37768624	37770254	2.24139
H3K9me3	chr19	46148124	46156558	2.2389
H3K9me3	chr19	7419623	7427754	2.23869
H3K9me3	chr19	8062117	8070573	2.23598
H3K9me3	chr16	10410305	10412567	2.23473
H3K9me3	chr19	58174706	58185662	2.23453
H3K9me3	chr19	42643923	42646051	2.23289
H3K9me3	chr18	23364014	23364858	2.23219
H3K9me3	chr19	21229023	21233475	2.23121
H3K9me3	chr17	74559101	74564374	2.22867
H3K9me3	chr19	2579114	2582774	2.22747
H3K9me3	chr19	21330303	21332358	2.22724
H3K9me3	chr19	58062019	58065656	2.22604
H3K9me3	chr18	2673425	2678367	2.22551
H3K9me3	chr19	56036023	56039652	2.22531
H3K9me3	chr16	10341919	10347071	2.22411
H3K9me3	chr18	9488810	9492153	2.22226
H3K9me3	chr16	73747916	73769271	2.2202
H3K9me3	chr19	61608007	61637373	2.21681
H3K9me3	chr19	35218626	35221050	2.21676
H3K9me3	chr19	49313421	49316763	2.21594
H3K9me3	chr19	6564909	6571468	2.21566
H3K9me3	chr17	55920524	55928751	2.21471
H3K9me3	chr19	51792818	51794451	2.21401
H3K9me3	chr19	40148510	40155673	2.21219
H3K9me3	chr19	21781822	21788554	2.21204
H3K9me3	chr19	49405224	49407575	2.20788
H3K9me3	chr19	42358526	42375165	2.20769
H3K9me3	chr18	3553111	3555561	2.20716
H3K9me3	chr19	57446918	57454474	2.20636
H3K9me3	chr19	42634213	42639250	2.20606
H3K9me3	chr16	15970602	15982475	2.20339
H3K9me3	chr16	31830220	31835550	2.20239
H3K9me3	chr19	49201924	49217857	2.20132
H3K9me3	chr19	21155205	21159152	2.20058
H3K9me3	chr19	58393710	58400774	2.19994
H3K9me3	chr18	69036504	69042950	2.19964
H3K9me3	chr19	61540905	61546452	2.19938
H3K9me3	chr17	36167524	36175865	2.19571
H3K9me3	chr19	19904122	19908559	2.19556
H3K9me3	chr17	45679309	45681953	2.195
H3K9me3	chr19	58592007	58611675	2.19356
H3K9me3	chr18	75750525	75758960	2.1921
H3K9me3	chr17	5023020	5032657	2.19046
H3K9me3	chr17	52816107	52823556	2.1903
H3K9me3	chr18	21904003	21907271	2.1902
H3K9me3	chr17	38784624	38798472	2.18985
H3K9me3	chr18	9588008	9593051	2.18863
H3K9me3	chr17	16466602	16468670	2.18829
H3K9me3	chr19	62929523	62932255	2.18589
H3K9me3	chr19	57654023	57676764	2.18405
H3K9me3	chr17	78283523	78285472	2.18293
H3K9me3	chr19	42747323	42758972	2.18243
H3K9me3	chr19	58445405	58448354	2.181
H3K9me3	chr20	269902	272950	2.18077
H3K9me3	chr19	42952321	42954574	2.18057
H3K9me3	chr19	63317822	63320662	2.1795
H3K9me3	chr19	37877623	37882760	2.17773
H3K9me3	chr19	33848401	33859552	2.17752
H3K9me3	chr19	44005320	44007364	2.17749
H3K9me3	chr19	12382525	12408560	2.17703
H3K9me3	chr19	62434907	62436751	2.17668
H3K9me3	chr19	49153911	49165056	2.17574
H3K9me3	chr16	67152622	67165573	2.17526
H3K9me3	chr19	5150722	5152956	2.17305
H3K9me3	chr18	42701904	42714653	2.17188
H3K9me3	chr19	379322	381771	2.17004
H3K9me3	chr17	16669320	16671770	2.16858
H3K9me3	chr19	49023902	49039056	2.1685
H3K9me3	chr19	1721019	1724468	2.16834
H3K9me3	chr19	5049321	5051375	2.16745
H3K9me3	chr19	9720426	9738251	2.16733
H3K9me3	chr16	14993302	14994151	2.16704
H3K9me3	chr19	19896223	19897053	2.16693
H3K9me3	chr16	16642426	16645553	2.16593
H3K9me3	chr19	62641803	62649567	2.164
H3K9me3	chr19	12008724	12010852	2.16387
H3K9me3	chr19	49050916	49052660	2.16287
H3K9me3	chr19	11655804	11662655	2.16255
H3K9me3	chr19	63509507	63518674	2.16136
H3K9me3	chr19	6401222	6408065	2.16099
H3K9me3	chr19	2846314	2849753	2.15947
H3K9me3	chr19	19857705	19865464	2.15933
H3K9me3	chr19	58030823	58046873	2.15898
H3K9me3	chr19	19899403	19902165	2.15762
H3K9me3	chr19	21090721	21093352	2.15729
H3K9me3	chr19	9417525	9439951	2.15608
H3K9me3	chr17	78232224	78235068	2.15589
H3K9me3	chr19	62314314	62321374	2.15543
H3K9me3	chr19	57766502	57774660	2.15397
H3K9me3	chr19	6863622	6869073	2.153
H3K9me3	chr16	54970024	54975972	2.15248
H3K9me3	chr19	11725401	11736464	2.15236
H3K9me3	chr17	4928724	4940653	2.15066
H3K9me3	chr18	2875321	2878350	2.15065
H3K9me3	chr19	42916818	42923952	2.14966
H3K9me3	chr19	9468203	9472758	2.1494
H3K9me3	chr19	11773925	11782667	2.1483
H3K9me3	chr19	58355625	58374952	2.14755
H3K9me3	chr19	42568024	42573573	2.14715
H3K9me3	chr19	20779506	20782065	2.1467
H3K9me3	chr18	117525	122668	2.1466
H3K9me3	chr19	33839905	33844769	2.14589
H3K9me3	chr18	17522521	17525154	2.14556
H3K9me3	chr19	57553101	57570858	2.14491
H3K9me3	chr19	11573424	11579973	2.14484
H3K9me3	chr16	79928805	79931150	2.14447
H3K9me3	chr19	49322425	49334872	2.14347
H3K9me3	chr19	42652001	42658873	2.1426
H3K9me3	chr19	9263003	9276860	2.14205
H3K9me3	chr17	38773115	38783154	2.13944
H3K9me3	chr18	8914903	8924871	2.13893
H3K9me3	chr18	75580026	75596271	2.13875
H3K9me3	chr18	75908204	75914273	2.13853
H3K9me3	chr19	41546224	41547974	2.13846
H3K9me3	chr19	20348306	20349853	2.13838
H3K9me3	chr19	62589509	62591373	2.13705
H3K9me3	chr19	21804318	21805962	2.13544
H3K9me3	chr18	73750415	73753774	2.13521
H3K9me3	chr19	58068909	58086575	2.13454
H3K9me3	chr19	21268202	21270751	2.1345
H3K9me3	chr19	12221726	12228467	2.1315
H3K9me3	chr19	8564203	8566062	2.13072
H3K9me3	chr17	64338122	64340071	2.13067
H3K9me3	chr19	55250905	55257051	2.12973
H3K9me3	chr19	49449922	49454254	2.12953
H3K9me3	chr19	6094617	6097172	2.1291
H3K9me3	chr19	14589723	14592750	2.12858
H3K9me3	chr19	22916203	22922854	2.1275
H3K9me3	chr17	63784524	63788359	2.12719
H3K9me3	chr17	62121514	62125654	2.12703
H3K9me3	chr19	61293618	61300869	2.12587
H3K9me3	chr19	63170522	63202571	2.12551
H3K9me3	chr19	6930724	6939453	2.12522
H3K9me3	chr20	338605	339770	2.12419
H3K9me3	chr19	57983107	58000060	2.12333
H3K9me3	chr20	21518	26466	2.12301
H3K9me3	chr17	32695717	32699575	2.12297
H3K9me3	chr19	62008103	62012973	2.12137
H3K9me3	chr17	18499702	18509872	2.11977
H3K9me3	chr17	47613805	47614966	2.11917
H3K9me3	chr19	12178503	12185652	2.11836
H3K9me3	chr17	20341005	20343153	2.11673
H3K9me3	chr19	40116201	40120275	2.11594
H3K9me3	chr19	57572024	57574358	2.1156
H3K9me3	chr19	23726206	23727361	2.11348
H3K9me3	chr18	46755001	46760070	2.11321
H3K9me3	chr19	63121919	63141170	2.11286
H3K9me3	chr17	34405915	34409567	2.11162
H3K9me3	chr19	41774508	41777450	2.11147
H3K9me3	chr19	62004608	62006962	2.11133
H3K9me3	chr17	38809610	38815775	2.11124
H3K9me3	chr18	9444709	9449055	2.11082
H3K9me3	chr19	57603925	57615660	2.10999
H3K9me3	chr18	12983312	12985672	2.10932
H3K9me3	chr16	16117626	16127258	2.1085
H3K9me3	chr18	31112512	31117354	2.1085
H3K9me3	chr19	12121502	12123953	2.10739
H3K9me3	chr19	62595403	62612173	2.10726
H3K9me3	chr19	38021803	38027159	2.10668
H3K9me3	chr19	57455722	57461671	2.10524
H3K9me3	chr19	41503708	41507051	2.10441
H3K9me3	chr19	5463921	5473472	2.10431
H3K9me3	chr19	41579603	41585354	2.10349
H3K9me3	chr19	62108905	62114173	2.10258
H3K9me3	chr19	57617721	57637772	2.10245
H3K9me3	chr17	42654425	42657952	2.09993
H3K9me3	chr19	42761303	42772175	2.09987
H3K9me3	chr18	45226902	45230051	2.09855
H3K9me3	chr19	20369122	20371965	2.09837
H3K9me3	chr18	75358222	75360771	2.09826
H3K9me3	chr19	22089819	22093158	2.09781
H3K9me3	chr16	31670402	31674271	2.09743
H3K9me3	chr19	62967302	62971561	2.09656
H3K9me3	chr19	21488008	21499575	2.09655
H3K9me3	chr19	19204604	19208372	2.09648
H3K9me3	chr19	12140219	12149150	2.09645
H3K9me3	chr19	6238724	6247867	2.09606
H3K9me3	chr19	13446717	13449372	2.096
H3K9me3	chr19	62831223	62833351	2.09547
H3K9me3	chr19	49276018	49278861	2.09465
H3K9me3	chr18	9281822	9286375	2.0946
H3K9me3	chr19	41912306	41915970	2.09448
H3K9me3	chr19	63143025	63151972	2.0927
H3K9me3	chr19	59275725	59277550	2.09256
H3K9me3	chr18	13132203	13135973	2.09119
H3K9me3	chr17	74154905	74157572	2.09105
H3K9me3	chr19	42829825	42833250	2.09104
H3K9me3	chr19	42663718	42672454	2.09086
H3K9me3	chr17	27780213	27782575	2.09077
H3K9me3	chr18	9962723	9966572	2.09061
H3K9me3	chr19	23068804	23074667	2.0906
H3K9me3	chr19	60798014	60800264	2.09042
H3K9me3	chr17	22494304	22496863	2.08975
H3K9me3	chr19	62388616	62390173	2.08822
H3K9me3	chr19	12288308	12291669	2.08806
H3K9me3	chr19	62580115	62584454	2.08801
H3K9me3	chr19	57775818	57785852	2.08766
H3K9me3	chr19	19804004	19809557	2.08665
H3K9me3	chr18	75782903	75799656	2.08647
H3K9me3	chr19	7008313	7012651	2.08614
H3K9me3	chr19	57433308	57444255	2.08451
H3K9me3	chr19	62391809	62394256	2.08447
H3K9me3	chr17	18289022	18290875	2.08382
H3K9me3	chr17	44711717	44716152	2.08305
H3K9me3	chr19	16884112	16886361	2.08293
H3K9me3	chr17	69819604	69821275	2.08141
H3K9me3	chr19	42350805	42353864	2.08058
H3K9me3	chr19	2265311	2266975	2.08037
H3K9me3	chr19	62703706	62712150	2.08032
H3K9me3	chr19	6497202	6499253	2.07992
H3K9me3	chr19	45866024	45870559	2.07866
H3K9me3	chr19	45137310	45140561	2.07846
H3K9me3	chr19	4732002	4733656	2.07825
H3K9me3	chr19	49478326	49486858	2.07824
H3K9me3	chr19	49620005	49632172	2.07729
H3K9me3	chr19	21130307	21131266	2.07715
H3K9me3	chr19	15919723	15922354	2.07693
H3K9me3	chr19	19909926	19925763	2.07635
H3K9me3	chr19	62035604	62040954	2.07627
H3K9me3	chr16	12178623	12180252	2.07576
H3K9me3	chr17	7517303	7518867	2.0752
H3K9me3	chr19	41668914	41670767	2.07446
H3K9me3	chr19	58517505	58527366	2.0738
H3K9me3	chr17	64587504	64599257	2.07375
H3K9me3	chr17	38758505	38765965	2.07294
H3K9me3	chr17	32426224	32433154	2.07262
H3K9me3	chr18	12234208	12236167	2.07199
H3K9me3	chr19	41974616	41978350	2.07199
H3K9me3	chr19	62488702	62495771	2.0719
H3K9me3	chr16	24007003	24011673	2.07168
H3K9me3	chr19	42167801	42169953	2.07144
H3K9me3	chr19	21341720	21342859	2.07085
H3K9me3	chr17	53565625	53572075	2.07075
H3K9me3	chr17	45441012	45447957	2.07064
H3K9me3	chr18	31883618	31888751	2.07036
H3K9me3	chr19	42724810	42728562	2.07033
H3K9me3	chr18	30354116	30356671	2.07
H3K9me3	chr19	42947720	42951064	2.06944
H3K9me3	chr17	44551306	44555565	2.06894
H3K9me3	chr17	33112524	33113468	2.06832
H3K9me3	chr19	11823905	11846370	2.0683
H3K9me3	chr18	9243218	9248860	2.06786
H3K9me3	chr18	32062903	32064463	2.06785
H3K9me3	chr18	4348126	4350261	2.06627
H3K9me3	chr19	42436523	42441873	2.06614
H3K9me3	chr18	649703	652452	2.06529
H3K9me3	chr19	58769211	58777067	2.06461
H3K9me3	chr19	20631923	20633471	2.06429
H3K9me3	chr19	42550804	42560658	2.06401
H3K9me3	chr18	31435203	31441375	2.06366
H3K9me3	chr18	73777525	73779054	2.06281
H3K9me3	chr18	21053423	21055172	2.06213
H3K9me3	chr19	49253919	49265163	2.0617
H3K9me3	chr16	46900505	46904653	2.06131
H3K9me3	chr18	9250224	9254858	2.06009
H3K9me3	chr17	44509424	44514572	2.06009
H3K9me3	chr19	57339223	57342553	2.05954
H3K9me3	chr16	16441521	16445153	2.05868
H3K9me3	chr19	54450125	54457367	2.058
H3K9me3	chr19	56711324	56717574	2.05667
H3K9me3	chr19	62658506	62664350	2.05548
H3K9me3	chr19	9660214	9667751	2.05503
H3K9me3	chr19	15134504	15140350	2.05467
H3K9me3	chr19	41808726	41826465	2.05464
H3K9me3	chr19	62849514	62852358	2.05418
H3K9me3	chr19	22118024	22120762	2.05381
H3K9me3	chr16	68019406	68021175	2.05379
H3K9me3	chr19	23357203	23361871	2.05303
H3K9me3	chr19	21387520	21400763	2.05252
H3K9me3	chr17	49871802	49873058	2.05176
H3K9me3	chr19	43035019	43036457	2.05155
H3K9me3	chr19	61892822	61898066	2.05103
H3K9me3	chr18	75856613	75863952	2.05092
H3K9me3	chr17	52460502	52461950	2.05089
H3K9me3	chr17	62472715	62479151	2.05086
H3K9me3	chr19	21516309	21519660	2.05021
H3K9me3	chr19	61565423	61570873	2.05014
H3K9me3	chr19	58425425	58443569	2.04898
H3K9me3	chr17	30855526	30861873	2.0486
H3K9me3	chr19	20088508	20091972	2.04774
H3K9me3	chr18	51201022	51202656	2.04741
H3K9me3	chr17	59863020	59864456	2.04717
H3K9me3	chr19	57239225	57243168	2.04689
H3K9me3	chr19	21701002	21709775	2.04671
H3K9me3	chr19	9598826	9615461	2.04663
H3K9me3	chr19	44967423	44971060	2.04623
H3K9me3	chr19	38756705	38757969	2.04523
H3K9me3	chr19	14208812	14210972	2.04476
H3K9me3	chr19	3252926	3255573	2.04436
H3K9me3	chr19	57362610	57375753	2.04433
H3K9me3	chr18	30463424	30464973	2.04275
H3K9me3	chr19	39730703	39734953	2.04258
H3K9me3	chr19	42443322	42449168	2.04161
H3K9me3	chr19	22618025	22618854	2.04117
H3K9me3	chr19	42590201	42593656	2.04066
H3K9me3	chr18	33939706	33941653	2.04015
H3K9me3	chr19	42171324	42176051	2.04
H3K9me3	chr18	45606426	45609165	2.03948
H3K9me3	chr17	22502514	22511063	2.03923
H3K9me3	chr18	22078011	22080075	2.03838
H3K9me3	chr19	58024920	58029051	2.03742
H3K9me3	chr19	49069012	49073551	2.03737
H3K9me3	chr19	12594726	12597262	2.03716
H3K9me3	chr19	62091526	62093971	2.03682
H3K9me3	chr19	54511602	54514674	2.03573
H3K9me3	chr18	46131502	46132774	2.03569
H3K9me3	chr19	40787719	40791772	2.03534
H3K9me3	chr16	15311903	15314773	2.03527
H3K9me3	chr19	21422214	21423753	2.03459
H3K9me3	chr19	62555607	62564868	2.03409
H3K9me3	chr16	87136602	87139174	2.03371
H3K9me3	chr19	21918510	21925075	2.03276
H3K9me3	chr19	49400915	49401970	2.03224
H3K9me3	chr19	42088005	42091673	2.03207
H3K9me3	chr19	60612826	60613965	2.03175
H3K9me3	chr19	17634403	17637871	2.03171
H3K9me3	chr18	58505610	58509374	2.03071
H3K9me3	chr17	27525810	27529357	2.03064
H3K9me3	chr19	21874725	21876959	2.03048
H3K9me3	chr19	58100119	58113272	2.03021
H3K9me3	chr19	42544702	42548471	2.02965
H3K9me3	chr16	79637401	79640071	2.02954
H3K9me3	chr19	62122703	62132269	2.02894
H3K9me3	chr19	37883816	37891454	2.02847
H3K9me3	chr18	17618705	17621563	2.02803
H3K9me3	chr18	41836125	41838152	2.02769
H3K9me3	chr17	61743222	61749964	2.02702
H3K9me3	chr19	12055124	12060368	2.02628
H3K9me3	chr19	42521524	42532272	2.02626
H3K9me3	chr18	31096002	31100566	2.02597
H3K9me3	chr19	3732020	3733774	2.02578
H3K9me3	chr19	23719404	23725150	2.0256
H3K9me3	chr18	21461124	21463272	2.02554
H3K9me3	chr17	50344323	50351173	2.02529
H3K9me3	chr19	9357024	9369365	2.02434
H3K9me3	chr16	69259914	69261972	2.02434
H3K9me3	chr16	31812623	31816563	2.02411
H3K9me3	chr19	21405712	21414674	2.02394
H3K9me3	chr19	42074223	42079874	2.023
H3K9me3	chr17	66896423	66898367	2.0225
H3K9me3	chr19	58562921	58588954	2.02083
H3K9me3	chr19	5451725	5456763	2.02053
H3K9me3	chr17	68381904	68390968	2.01891
H3K9me3	chr19	23792812	23798672	2.01878
H3K9me3	chr19	61644705	61645965	2.01738
H3K9me3	chr19	11897907	11907455	2.01678
H3K9me3	chr19	49184401	49195274	2.01617
H3K9me3	chr17	78562425	78564154	2.01479
H3K9me3	chr17	78368918	78373871	2.0145
H3K9me3	chr16	17028623	17031667	2.01413
H3K9me3	chr19	58317515	58329968	2.01389
H3K9me3	chr19	23432523	23436562	2.01361
H3K9me3	chr16	10413704	10421674	2.01359
H3K9me3	chr19	41979521	41985551	2.01311
H3K9me3	chr19	63310322	63315552	2.01266
H3K9me3	chr19	57543202	57552058	2.01195
H3K9me3	chr19	2776819	2779474	2.0111
H3K9me3	chr18	24846426	24847350	2.0107
H3K9me3	chr19	42065802	42069152	2.01048
H3K9me3	chr19	41870619	41879775	2.01044
H3K9me3	chr19	42000514	42020854	2.00991
H3K9me3	chr18	18896019	18900070	2.00981
H3K9me3	chr19	58160426	58173465	2.00974
H3K9me3	chr19	12170601	12177161	2.00963
H3K9me3	chr19	41617804	41620474	2.00961
H3K9me3	chr19	3541826	3542860	2.00945
H3K9me3	chr16	21655325	21658662	2.00921
H3K9me3	chr19	6989822	7001169	2.00878
H3K9me3	chr19	61689225	61692054	2.00862
H3K9me3	chr19	9328924	9338056	2.00789
H3K9me3	chr18	29438802	29440861	2.00762
H3K9me3	chr18	46048014	46053374	2.00692
H3K9me3	chr19	42497924	42499054	2.00665
H3K9me3	chr19	45291722	45293551	2.00625
H3K9me3	chr16	86901313	86905753	2.00588
H3K9me3	chr17	58138218	58142073	2.00578
H3K9me3	chr17	67378005	67381567	2.00561
H3K9me3	chr19	42818317	42828051	2.00478
H3K9me3	chr19	6512922	6516357	2.00444
H3K9me3	chr19	54444203	54448463	2.00419
H3K9me3	chr19	62787720	62802271	2.00406
H3K9me3	chr19	59601225	59603150	2.00397
H3K9me3	chr19	60423322	60424866	2.00389
H3K9me3	chr18	9542222	9548052	2.0034
H3K9me3	chr19	9587605	9589971	2.00337
H3K9me3	chr19	12231024	12232963	2.00335
H3K9me3	chr17	78152603	78158956	2.00244
H3K9me3	chr19	49008826	49019859	2.00171
H3K9me3	chr19	33793603	33798259	2.00163
H3K9me3	chr19	49444104	49445964	2.00147
H3K9me3	chr19	41846205	41849975	2.00117
H3K9me3	chr17	28000411	28006775	2.00085
H3K9me3	chr18	42804913	42808550	2.00077
H3K9me3	chr18	75597722	75598870	2.00075
H3K9me3	chr18	51532225	51533064	2.00056
H3K9me3	chr19	49390114	49393363	2.00016
H3K9me3	chr19	41590323	41600450	1.99997
H3K9me3	chr19	19875111	19878656	1.9994
H3K9me3	chr17	3873320	3880265	1.99938
H3K9me3	chr19	63354925	63356872	1.99912
H3K9me3	chr17	74121109	74122358	1.99841
H3K9me3	chr19	2609422	2614750	1.99832
H3K9me3	chr16	67182614	67184769	1.99831
H3K9me3	chr19	40251605	40254064	1.99805
H3K9me3	chr19	51500601	51502153	1.998
H3K9me3	chr18	27552326	27554974	1.99792
H3K9me3	chr19	42500813	42513652	1.99712
H3K9me3	chr17	55904411	55905360	1.9967
H3K9me3	chr16	54343920	54345174	1.9965
H3K9me3	chr16	31678209	31679657	1.99613
H3K9me3	chr17	75946825	75950267	1.9957
H3K9me3	chr19	21367024	21369159	1.99529
H3K9me3	chr19	49236103	49238953	1.99512
H3K9me3	chr19	6090613	6093365	1.99506
H3K9me3	chr19	40548318	40551873	1.99462
H3K9me3	chr19	42842526	42846353	1.994
H3K9me3	chr19	40098218	40102553	1.99374
H3K9me3	chr19	56498122	56504765	1.99312
H3K9me3	chr19	9713914	9718856	1.99273
H3K9me3	chr19	58453823	58456653	1.99261
H3K9me3	chr17	23614115	23619364	1.99227
H3K9me3	chr19	61597018	61605951	1.99211
H3K9me3	chr19	2330822	2332752	1.99107
H3K9me3	chr19	21291924	21292968	1.99088
H3K9me3	chr17	18511803	18515458	1.99011
H3K9me3	chr19	42855402	42862256	1.98981
H3K9me3	chr18	31090613	31092962	1.9893
H3K9me3	chr17	15569121	15570555	1.98887
H3K9me3	chr16	12789224	12790553	1.98793
H3K9me3	chr18	37302823	37304262	1.98633
H3K9me3	chr19	6975405	6982850	1.98625
H3K9me3	chr18	4166204	4167458	1.98578
H3K9me3	chr18	66086524	66092853	1.98489
H3K9me3	chr19	62076418	62084253	1.98412
H3K9me3	chr18	75430201	75434670	1.98356
H3K9me3	chr19	49539523	49543372	1.98345
H3K9me3	chr18	43638217	43639654	1.9832
H3K9me3	chr19	6138725	6146358	1.98293
H3K9me3	chr18	35639309	35641371	1.98253
H3K9me3	chr19	41550122	41553451	1.98242
H3K9me3	chr17	72515724	72519553	1.98223
H3K9me3	chr19	42432723	42434453	1.98213
H3K9me3	chr18	36612809	36614650	1.98182
H3K9me3	chr16	15277403	15284763	1.98162
H3K9me3	chr19	58001122	58003471	1.98143
H3K9me3	chr19	19743026	19744275	1.9812
H3K9me3	chr18	9413508	9414572	1.98103
H3K9me3	chr16	31825825	31827454	1.98087
H3K9me3	chr18	75915724	75921268	1.98044
H3K9me3	chr18	15041124	15044863	1.97971
H3K9me3	chr18	1204302	1205351	1.9794
H3K9me3	chr18	3447614	3452159	1.97917
H3K9me3	chr18	5452504	5454255	1.97878
H3K9me3	chr19	61743325	61745352	1.97811
H3K9me3	chr19	18012312	18013751	1.97777
H3K9me3	chr18	1221316	1228864	1.97748
H3K9me3	chr19	22175905	22178172	1.97726
H3K9me3	chr18	4423525	4426353	1.97714
H3K9me3	chr19	41494603	41499775	1.97711
H3K9me3	chr17	58090726	58092556	1.9765
H3K9me3	chr19	49243626	49247262	1.97637
H3K9me3	chr18	36009503	36010672	1.97625
H3K9me3	chr19	42160322	42166154	1.97559
H3K9me3	chr19	62570719	62576962	1.97535
H3K9me3	chr17	41345307	41347071	1.97521
H3K9me3	chr19	34321523	34323152	1.97467
H3K9me3	chr18	76022526	76025159	1.97439
H3K9me3	chr19	49074610	49083351	1.97408
H3K9me3	chr19	62173402	62182260	1.97386
H3K9me3	chr19	23974617	23976571	1.973
H3K9me3	chr18	41923303	41925553	1.97187
H3K9me3	chr19	308409	315065	1.97139
H3K9me3	chr19	57692904	57716555	1.97106
H3K9me3	chr18	23044420	23050551	1.97061
H3K9me3	chr19	57575423	57581360	1.97023
H3K9me3	chr17	78577603	78589573	1.97022
H3K9me3	chr17	78550224	78553473	1.96951
H3K9me3	chr17	43200023	43207463	1.96951
H3K9me3	chr19	42804302	42811471	1.96826
H3K9me3	chr19	42022820	42035070	1.96785
H3K9me3	chr19	42736626	42745574	1.96783
H3K9me3	chr19	42989806	42991265	1.96764
H3K9me3	chr18	9219326	9225375	1.96751
H3K9me3	chr17	19462325	19463774	1.9672
H3K9me3	chr19	42889907	42895874	1.96704
H3K9me3	chr19	60130823	60136260	1.96687
H3K9me3	chr18	10344711	10348050	1.96681
H3K9me3	chr19	62253125	62262463	1.96655
H3K9me3	chr19	11191509	11193572	1.96609
H3K9me3	chr19	16190323	16195075	1.9659
H3K9me3	chr16	73612325	73614273	1.96558
H3K9me3	chr17	53575926	53578857	1.9655
H3K9me3	chr18	20787920	20789459	1.96547
H3K9me3	chr19	22987618	22996163	1.96534
H3K9me3	chr18	11635821	11637258	1.96508
H3K9me3	chr19	2519920	2522352	1.96483
H3K9me3	chr17	64403604	64407858	1.96458
H3K9me3	chr19	16760420	16764069	1.96387
H3K9me3	chr19	20870521	20873260	1.96384
H3K9me3	chr19	61721603	61725273	1.96319
H3K9me3	chr17	26988124	26991860	1.96302
H3K9me3	chr19	63274717	63287571	1.963
H3K9me3	chr17	34453223	34463073	1.9628
H3K9me3	chr19	58389101	58391774	1.96247
H3K9me3	chr17	67070004	67072053	1.96233
H3K9me3	chr19	41646925	41667872	1.96208
H3K9me3	chr17	4109220	4111164	1.9615
H3K9me3	chr19	62331816	62346761	1.96123
H3K9me3	chr18	34892109	34893666	1.96087
H3K9me3	chr16	29161623	29167067	1.96085
H3K9me3	chr18	10493124	10495372	1.96066
H3K9me3	chr19	62135122	62143959	1.96057
H3K9me3	chr19	22959519	22960763	1.96046
H3K9me3	chr19	23633823	23640769	1.96013
H3K9me3	chr19	12310714	12314162	1.95991
H3K9me3	chr19	41785315	41786653	1.9592
H3K9me3	chr19	61582817	61585858	1.959
H3K9me3	chr18	5713822	5715273	1.95893
H3K9me3	chr19	917511	920051	1.95868
H3K9me3	chr19	62854719	62859572	1.95868
H3K9me3	chr18	36253026	36256350	1.95852
H3K9me3	chr19	52780313	52786553	1.95746
H3K9me3	chr19	16846005	16847062	1.95736
H3K9me3	chr19	22297020	22317361	1.95729
H3K9me3	chr19	12210622	12220657	1.95717
H3K9me3	chr19	9652802	9657359	1.95707
H3K9me3	chr18	16846525	16848851	1.957
H3K9me3	chr18	9516119	9517552	1.95658
H3K9me3	chr18	43684605	43688351	1.95648
H3K9me3	chr19	43011017	43014968	1.9563
H3K9me3	chr19	22871707	22875652	1.95567
H3K9me3	chr17	58025923	58028361	1.95542
H3K9me3	chr18	41540611	41545459	1.95536
H3K9me3	chr17	491211	497075	1.95396
H3K9me3	chr18	37580726	37582772	1.95379
H3K9me3	chr16	79936907	79940171	1.95326
H3K9me3	chr19	6852108	6853272	1.95325
H3K9me3	chr17	65331325	65333274	1.95295
H3K9me3	chr19	6249803	6251158	1.95284
H3K9me3	chr18	29679701	29682375	1.95172
H3K9me3	chr19	11641726	11648072	1.95164
H3K9me3	chr19	42289203	42298352	1.95149
H3K9me3	chr19	9456003	9464951	1.95145
H3K9me3	chr19	22693726	22715255	1.95041
H3K9me3	chr19	49248623	49252175	1.94995
H3K9me3	chr18	29530323	29533167	1.94981
H3K9me3	chr19	61956404	61971266	1.94958
H3K9me3	chr19	13422504	13425673	1.94946
H3K9me3	chr18	4400913	4403272	1.94925
H3K9me3	chr17	78522719	78524453	1.94923
H3K9me3	chr18	4813507	4817551	1.94916
H3K9me3	chr18	22176806	22183255	1.94914
H3K9me3	chr19	61925118	61931051	1.94889
H3K9me3	chr18	36603619	36606755	1.94885
H3K9me3	chr16	15797720	15799050	1.94877
H3K9me3	chr17	78556624	78560753	1.94863
H3K9me3	chr19	20113708	20116154	1.94857
H3K9me3	chr19	58385309	58387455	1.94838
H3K9me3	chr19	21377222	21378251	1.94836
H3K9me3	chr19	56830805	56835567	1.94831
H3K9me3	chr17	63835119	63843568	1.94674
H3K9me3	chr17	45771618	45775454	1.94659
H3K9me3	chr17	76244117	76246051	1.94653
H3K9me3	chr16	10484726	10490663	1.94645
H3K9me3	chr19	8039623	8046358	1.9457
H3K9me3	chr18	75515418	75518066	1.94552
H3K9me3	chr19	61949325	61954173	1.94528
H3K9me3	chr19	21819901	21821755	1.94527
H3K9me3	chr19	49517920	49521451	1.94503
H3K9me3	chr19	42608523	42613956	1.94494
H3K9me3	chr19	42119010	42120471	1.94487
H3K9me3	chr18	34852913	34854258	1.94471
H3K9me3	chr19	45296009	45297263	1.94463
H3K9me3	chr19	9410305	9412261	1.94443
H3K9me3	chr19	58484312	58515571	1.94426
H3K9me3	chr16	73497904	73508773	1.94421
H3K9me3	chr19	21945511	21950369	1.94406
H3K9me3	chr18	31418525	31423971	1.94383
H3K9me3	chr19	6925706	6929270	1.94381
H3K9me3	chr18	9435517	9438371	1.94379
H3K9me3	chr19	49645614	49664853	1.94279
H3K9me3	chr19	21774001	21775563	1.94275
H3K9me3	chr16	22175505	22179550	1.94237
H3K9me3	chr18	9807103	9809257	1.942
H3K9me3	chr19	63618004	63622954	1.94171
H3K9me3	chr16	65959722	65962455	1.94159
H3K9me3	chr19	49346712	49348563	1.94077
H3K9me3	chr17	16460705	16461559	1.94056
H3K9me3	chr19	7787525	7790651	1.94046
H3K9me3	chr16	16473922	16481255	1.94031
H3K9me3	chr20	995718	998072	1.93923
H3K9me3	chr19	42515302	42520058	1.93916
H3K9me3	chr19	42973008	42987359	1.93914
H3K9me3	chr19	8212624	8215073	1.93913
H3K9me3	chr19	20229501	20231952	1.93882
H3K9me3	chr16	69995504	69997475	1.93875
H3K9me3	chr18	33646104	33649354	1.93864
H3K9me3	chr19	11999125	12006759	1.93842
H3K9me3	chr17	47556224	47557853	1.93841
H3K9me3	chr17	29307003	29313657	1.93802
H3K9me3	chr17	66540219	66541771	1.9375
H3K9me3	chr16	56030307	56032967	1.93744
H3K9me3	chr17	54841205	54843469	1.93735
H3K9me3	chr16	24485718	24490753	1.93707
H3K9me3	chr18	35465105	35468071	1.937
H3K9me3	chr16	14813205	14815753	1.93698
H3K9me3	chr20	4697321	4702374	1.93673
H3K9me3	chr16	10495105	10497352	1.93629
H3K9me3	chr19	21462221	21465475	1.93622
H3K9me3	chr19	63163625	63166165	1.936
H3K9me3	chr19	22173020	22174154	1.93558
H3K9me3	chr19	9484701	9488356	1.93545
H3K9me3	chr19	61914702	61916868	1.93513
H3K9me3	chr16	86775925	86776869	1.9351
H3K9me3	chr19	40165822	40170475	1.93504
H3K9me3	chr18	53694920	53698769	1.93494
H3K9me3	chr19	61753106	61754565	1.93493
H3K9me3	chr19	32956822	32962253	1.93486
H3K9me3	chr19	23649718	23652854	1.93485
H3K9me3	chr18	4342101	4343450	1.93321
H3K9me3	chr19	62714003	62720862	1.93305
H3K9me3	chr19	61764101	61769766	1.93282
H3K9me3	chr16	31239402	31241755	1.93267
H3K9me3	chr19	19796123	19802566	1.93236
H3K9me3	chr19	15125401	15131272	1.93229
H3K9me3	chr16	45176226	45178365	1.93209
H3K9me3	chr19	42711005	42721971	1.93167
H3K9me3	chr19	23835507	23836556	1.93163
H3K9me3	chr18	35952820	35958974	1.93119
H3K9me3	chr19	5807422	5809651	1.93088
H3K9me3	chr17	44522120	44525474	1.9308
H3K9me3	chr17	72533121	72537952	1.93063
H3K9me3	chr16	49293118	49299251	1.93019
H3K9me3	chr19	20623705	20624975	1.93008
H3K9me3	chr19	21895303	21898552	1.92991
H3K9me3	chr19	41956324	41960175	1.92923
H3K9me3	chr19	58192323	58194851	1.92894
H3K9me3	chr18	34353123	34355070	1.9283
H3K9me3	chr16	10406209	10409060	1.92785
H3K9me3	chr18	75521502	75526051	1.92714
H3K9me3	chr17	52679122	52683659	1.9263
H3K9me3	chr16	83056921	83062754	1.92629
H3K9me3	chr19	49697713	49705651	1.92616
H3K9me3	chr16	46128807	46130461	1.92591
H3K9me3	chr17	59721304	59724165	1.92589
H3K9me3	chr19	58724920	58726974	1.92582
H3K9me3	chr17	49524116	49524960	1.92554
H3K9me3	chr19	61808017	61821359	1.92516
H3K9me3	chr19	57789905	57794953	1.92515
H3K9me3	chr19	22883519	22884458	1.925
H3K9me3	chr19	23098513	23099372	1.92378
H3K9me3	chr19	23303002	23309052	1.92314
H3K9me3	chr18	70365105	70367468	1.92287
H3K9me3	chr19	12201721	12208865	1.92277
H3K9me3	chr19	61554403	61562255	1.92276
H3K9me3	chr19	43344208	43345567	1.92266
H3K9me3	chr19	20141207	20144050	1.92235
H3K9me3	chr18	8898325	8902259	1.92216
H3K9me3	chr19	21590213	21591451	1.9221
H3K9me3	chr19	21796008	21797769	1.92198
H3K9me3	chr19	22374003	22375072	1.92191
H3K9me3	chr19	11883925	11888967	1.92169
H3K9me3	chr19	21175401	21180050	1.92139
H3K9me3	chr19	12421309	12431751	1.92135
H3K9me3	chr19	21026705	21033156	1.92064
H3K9me3	chr20	671324	674773	1.92055
H3K9me3	chr19	41521802	41529952	1.91975
H3K9me3	chr19	20518202	20522871	1.91938
H3K9me3	chr18	3745902	3751167	1.91932
H3K9me3	chr19	41851005	41855254	1.91923
H3K9me3	chr18	12817705	12818571	1.91899
H3K9me3	chr18	18251101	18255670	1.91897
H3K9me3	chr19	41989920	41994172	1.91897
H3K9me3	chr18	31037904	31039750	1.91891
H3K9me3	chr17	28035709	28040151	1.91878
H3K9me3	chr19	58460621	58464450	1.91865
H3K9me3	chr19	22760002	22761466	1.91857
H3K9me3	chr19	42392316	42394354	1.91853
H3K9me3	chr19	6874904	6875973	1.91802
H3K9me3	chr19	1644724	1646257	1.91751
H3K9me3	chr19	49508916	49512468	1.91722
H3K9me3	chr19	9343925	9345458	1.91691
H3K9me3	chr19	57648007	57652751	1.91642
H3K9me3	chr18	37489611	37491275	1.91594
H3K9me3	chr17	75602304	75604653	1.91593
H3K9me3	chr19	57799123	57801958	1.91547
H3K9me3	chr17	35933225	35936768	1.9152
H3K9me3	chr19	61886704	61891252	1.915
H3K9me3	chr17	53222401	53226753	1.91446
H3K9me3	chr18	42799004	42802772	1.91439
H3K9me3	chr19	41762020	41772657	1.91438
H3K9me3	chr16	20668017	20669462	1.91407
H3K9me3	chr19	22009212	22011161	1.9138
H3K9me3	chr17	65203602	65206075	1.91296
H3K9me3	chr19	43139924	43142755	1.91253
H3K9me3	chr17	49515205	49516571	1.91235
H3K9me3	chr19	49587803	49589051	1.91222
H3K9me3	chr18	31870812	31876659	1.91205
H3K9me3	chr18	27572717	27574375	1.91193
H3K9me3	chr19	12294203	12299856	1.91193
H3K9me3	chr18	23534903	23536872	1.91147
H3K9me3	chr20	14551713	14552971	1.91058
H3K9me3	chr19	9441023	9442568	1.9098
H3K9me3	chr19	41799411	41807151	1.90927
H3K9me3	chr17	26773422	26775552	1.9092
H3K9me3	chr19	61775923	61787573	1.90903
H3K9me3	chr17	36550916	36553671	1.9089
H3K9me3	chr18	58320622	58322171	1.90826
H3K9me3	chr19	49469010	49476958	1.90799
H3K9me3	chr16	86780525	86782564	1.90772
H3K9me3	chr18	27808119	27815151	1.90727
H3K9me3	chr19	42967512	42969351	1.90679
H3K9me3	chr17	68299319	68303075	1.90661
H3K9me3	chr19	40418123	40429454	1.90644
H3K9me3	chr19	5481826	5486471	1.90635
H3K9me3	chr19	22385321	22387175	1.90633
H3K9me3	chr18	30129014	30132450	1.90616
H3K9me3	chr18	70128024	70129353	1.90585
H3K9me3	chr18	31119620	31122258	1.90574
H3K9me3	chr19	57640806	57642250	1.90567
H3K9me3	chr18	4226402	4227474	1.9056
H3K9me3	chr17	67221319	67225453	1.90549
H3K9me3	chr19	57717902	57721754	1.90506
H3K9me3	chr19	42043322	42051165	1.90496
H3K9me3	chr18	14097007	14098356	1.90486
H3K9me3	chr19	19943120	19944169	1.90473
H3K9me3	chr19	49122417	49126350	1.9045
H3K9me3	chr16	29142305	29144062	1.90429
H3K9me3	chr16	12731808	12736652	1.90419
H3K9me3	chr19	12591001	12592473	1.90241
H3K9me3	chr19	21857012	21862373	1.90237
H3K9me3	chr19	49562022	49572073	1.90222
H3K9me3	chr18	33953807	33957863	1.90185
H3K9me3	chr18	22764707	22765951	1.90169
H3K9me3	chr19	40755902	40762472	1.90161
H3K9me3	chr18	69998023	69999658	1.90153
H3K9me3	chr19	40355724	40362275	1.90056
H3K9me3	chr17	75629523	75632261	1.90053
H3K9me3	chr19	58418807	58423973	1.90024
H3K9me3	chr19	21979409	21980570	1.89995
H3K9me3	chr18	33778322	33785254	1.89961
H3K9me3	chr19	22541926	22542755	1.8995
H3K9me3	chr19	56731422	56733751	1.89909
H3K9me3	chr19	19867006	19871971	1.899
H3K9me3	chr19	62413112	62416352	1.89878
H3K9me3	chr18	2799508	2808572	1.89843
H3K9me3	chr19	62232402	62251669	1.89826
H3K9me3	chr19	58465902	58481652	1.89813
H3K9me3	chr17	16430013	16431452	1.89792
H3K9me3	chr18	31913217	31914151	1.8979
H3K9me3	chr19	41833620	41837667	1.89746
H3K9me3	chr18	20984424	20988152	1.89677
H3K9me3	chr20	711712	715472	1.89655
H3K9me3	chr18	87813	89075	1.89638
H3K9me3	chr19	49714805	49715752	1.8963
H3K9me3	chr19	58708302	58715070	1.89615
H3K9me3	chr19	42197802	42199056	1.89592
H3K9me3	chr18	1406305	1409153	1.89564
H3K9me3	chr17	67108204	67112356	1.89547
H3K9me3	chr19	43717002	43719567	1.89546
H3K9me3	chr17	52729722	52733461	1.89479
H3K9me3	chr19	42685713	42692765	1.89421
H3K9me3	chr19	42912404	42913972	1.894
H3K9me3	chr19	62096117	62099758	1.89392
H3K9me3	chr19	8765526	8767274	1.89392
H3K9me3	chr19	9513610	9519873	1.89362
H3K9me3	chr19	58290915	58295061	1.89351
H3K9me3	chr18	37295004	37297574	1.89343
H3K9me3	chr19	23845218	23846966	1.89343
H3K9me3	chr16	73743518	73745874	1.89289
H3K9me3	chr19	61839504	61844571	1.89261
H3K9me3	chr19	49522508	49532859	1.89258
H3K9me3	chr18	35972503	35974852	1.89238
H3K9me3	chr17	54341218	54345673	1.89227
H3K9me3	chr18	36504418	36505367	1.8922
H3K9me3	chr19	58228313	58232250	1.89184
H3K9me3	chr17	24383005	24387669	1.89183
H3K9me3	chr17	62222218	62223962	1.89159
H3K9me3	chr18	7804603	7806172	1.891
H3K9me3	chr19	62761326	62762270	1.8905
H3K9me3	chr19	58376524	58378753	1.89035
H3K9me3	chr17	33201219	33205270	1.89016
H3K9me3	chr19	37692213	37695050	1.89013
H3K9me3	chr20	2739812	2742451	1.89
H3K9me3	chr19	12375116	12378954	1.88987
H3K9me3	chr19	60923121	60927060	1.88986
H3K9me3	chr17	44854501	44862056	1.88977
H3K9me3	chr17	45655605	45658474	1.88975
H3K9me3	chr18	29890404	29891753	1.88923
H3K9me3	chr18	21009011	21011575	1.8892
H3K9me3	chr18	23306316	23307275	1.8891
H3K9me3	chr19	21628622	21630866	1.88905
H3K9me3	chr19	13684203	13687975	1.88897
H3K9me3	chr18	6208525	6210855	1.88882
H3K9me3	chr19	23805701	23808354	1.88875
H3K9me3	chr19	41790322	41792051	1.88861
H3K9me3	chr19	6302410	6303968	1.88854
H3K9me3	chr19	20753808	20757364	1.8883
H3K9me3	chr19	9679004	9691569	1.88828
H3K9me3	chr19	61977220	61985471	1.88813
H3K9me3	chr18	6375703	6378272	1.88808
H3K9me3	chr18	34541318	34543872	1.88804
H3K9me3	chr18	4855624	4856850	1.88775
H3K9me3	chr18	5779205	5780569	1.88769
H3K9me3	chr19	57978022	57979667	1.88716
H3K9me3	chr19	22000322	22007472	1.88703
H3K9me3	chr19	57889508	57892759	1.88622
H3K9me3	chr18	30385222	30386251	1.88609
H3K9me3	chr18	22574826	22577653	1.88604
H3K9me3	chr19	9258204	9259253	1.88597
H3K9me3	chr19	41961919	41965453	1.88596
H3K9me3	chr19	51277904	51283952	1.88581
H3K9me3	chr18	23463303	23465172	1.88558
H3K9me3	chr18	34344105	34346375	1.88548
H3K9me3	chr19	53230205	53231874	1.88533
H3K9me3	chr19	61711523	61715069	1.88531
H3K9me3	chr16	27874806	27876475	1.88514
H3K9me3	chr19	62209124	62219275	1.88481
H3K9me3	chr18	30945723	30947164	1.88445
H3K9me3	chr19	42562019	42564052	1.88417
H3K9me3	chr16	67140502	67151471	1.88404
H3K9me3	chr19	22950024	22953153	1.88392
H3K9me3	chr19	63345601	63349353	1.88389
H3K9me3	chr19	63087503	63092351	1.88377
H3K9me3	chr18	13303410	13307575	1.88376
H3K9me3	chr18	23326126	23334562	1.8837
H3K9me3	chr17	50679003	50683373	1.88354
H3K9me3	chr19	49593322	49596466	1.88332
H3K9me3	chr16	56864301	56866450	1.88316
H3K9me3	chr19	39727707	39728566	1.88312
H3K9me3	chr18	36541924	36543270	1.883
H3K9me3	chr19	42679308	42683074	1.883
H3K9me3	chr19	49384920	49385754	1.88289
H3K9me3	chr19	12441004	12446470	1.88282
H3K9me3	chr19	62064502	62067466	1.88259
H3K9me3	chr18	393113	398064	1.88225
H3K9me3	chr19	59287626	59289564	1.88222
H3K9me3	chr18	32924725	32928551	1.88211
H3K9me3	chr19	61756912	61758951	1.8819
H3K9me3	chr18	37332711	37334964	1.88183
H3K9me3	chr19	42675506	42677863	1.88163
H3K9me3	chr19	42955620	42958060	1.88146
H3K9me3	chr18	22864823	22868574	1.88095
H3K9me3	chr18	21366403	21368172	1.88094
H3K9me3	chr18	74711026	74712175	1.8809
H3K9me3	chr18	58297405	58301552	1.88058
H3K9me3	chr19	20009014	20010358	1.88057
H3K9me3	chr19	23299512	23301374	1.8805
H3K9me3	chr19	49065907	49067971	1.88044
H3K9me3	chr17	72151925	72161553	1.88023
H3K9me3	chr19	63303617	63309273	1.87989
H3K9me3	chr17	54378020	54387161	1.87977
H3K9me3	chr19	23552322	23556368	1.87944
H3K9me3	chr17	35977303	35993050	1.8791
H3K9me3	chr19	6267919	6276057	1.87828
H3K9me3	chr16	31514614	31515753	1.87791
H3K9me3	chr19	22469214	22470973	1.87776
H3K9me3	chr18	6152606	6153656	1.87765
H3K9me3	chr19	22520405	22523373	1.87759
H3K9me3	chr19	22219110	22221459	1.87725
H3K9me3	chr19	12189324	12197650	1.87711
H3K9me3	chr18	6109402	6111572	1.87691
H3K9me3	chr18	19106022	19107561	1.87643
H3K9me3	chr18	43737506	43743650	1.87586
H3K9me3	chr18	53004423	53007262	1.8757
H3K9me3	chr17	26028019	26028963	1.87567
H3K9me3	chr18	33831512	33832966	1.8756
H3K9me3	chr19	15712702	15713851	1.87517
H3K9me3	chr18	75772609	75774573	1.87508
H3K9me3	chr18	56275712	56276856	1.87492
H3K9me3	chr18	24510409	24512450	1.87461
H3K9me3	chr17	64385617	64386761	1.87458
H3K9me3	chr19	57584004	57597965	1.87431
H3K9me3	chr19	45326705	45327859	1.87391
H3K9me3	chr16	84301815	84303872	1.87371
H3K9me3	chr19	39956511	39958275	1.8736
H3K9me3	chr19	6102209	6111067	1.87343
H3K9me3	chr17	27783801	27790751	1.8733
H3K9me3	chr18	9453315	9458852	1.87319
H3K9me3	chr19	61830418	61837160	1.87272
H3K9me3	chr17	50042111	50045671	1.87265
H3K9me3	chr19	9521124	9522363	1.87249
H3K9me3	chr18	4344507	4347051	1.87248
H3K9me3	chr19	62730907	62731871	1.8724
H3K9me3	chr18	14579026	14580770	1.87172
H3K9me3	chr18	3042224	3044471	1.87165
H3K9me3	chr18	22999012	23002554	1.87159
H3K9me3	chr17	78540713	78541954	1.87154
H3K9me3	chr19	12559226	12565965	1.87126
H3K9me3	chr19	62763411	62764260	1.87078
H3K9me3	chr18	21527402	21531871	1.87071
H3K9me3	chr19	20249408	20252562	1.87043
H3K9me3	chr18	21072604	21075352	1.86967
H3K9me3	chr17	49382225	49386065	1.86947
H3K9me3	chr18	75599909	75604762	1.86879
H3K9me3	chr17	78296715	78300551	1.86815
H3K9me3	chr19	7782018	7783372	1.86745
H3K9me3	chr19	19740120	19741254	1.86695
H3K9me3	chr17	15555307	15557054	1.86653
H3K9me3	chr19	24130204	24132672	1.86652
H3K9me3	chr17	70020713	70025352	1.86648
H3K9me3	chr19	42256801	42258653	1.86633
H3K9me3	chr17	47921411	47923768	1.8661
H3K9me3	chr18	31407620	31412362	1.86584
H3K9me3	chr19	62427601	62432668	1.86582
H3K9me3	chr18	33997223	33999153	1.8658
H3K9me3	chr19	49501622	49506852	1.86574
H3K9me3	chr19	11634304	11636761	1.86567
H3K9me3	chr18	29145624	29149269	1.86538
H3K9me3	chr19	43672712	43674266	1.86533
H3K9me3	chr19	13490523	13492252	1.8653
H3K9me3	chr18	4324915	4326664	1.86528
H3K9me3	chr19	62101414	62105975	1.86505
H3K9me3	chr18	22733912	22736851	1.86439
H3K9me3	chr19	24157120	24170650	1.86426
H3K9me3	chr19	23217805	23219762	1.86407
H3K9me3	chr19	21879603	21883857	1.86374
H3K9me3	chr19	62183826	62197751	1.86374
H3K9me3	chr19	20835604	20837075	1.86373
H3K9me3	chr17	68304616	68309551	1.86293
H3K9me3	chr18	23218204	23220261	1.86268
H3K9me3	chr16	29196811	29201650	1.86257
H3K9me3	chr19	61826521	61827972	1.86247
H3K9me3	chr18	21547806	21550075	1.86194
H3K9me3	chr18	21479920	21482554	1.8618
H3K9me3	chr17	57765806	57767456	1.86179
H3K9me3	chr19	21901824	21911453	1.86157
H3K9me3	chr18	24245620	24246957	1.86079
H3K9me3	chr18	37077715	37078775	1.8605
H3K9me3	chr19	6946013	6949150	1.86037
H3K9me3	chr19	19884606	19885555	1.8602
H3K9me3	chr19	42942619	42945051	1.86016
H3K9me3	chr17	48517509	48519354	1.86
H3K9me3	chr19	20298826	20300352	1.86
H3K9me3	chr19	42273726	42274752	1.86
H3K9me3	chr16	31691926	31693550	1.8598
H3K9me3	chr16	18269001	18270356	1.85961
H3K9me3	chr17	42795915	42802157	1.85961
H3K9me3	chr18	29748308	29749972	1.85935
H3K9me3	chr16	69414026	69415160	1.85891
H3K9me3	chr19	45175001	45187472	1.85863
H3K9me3	chr19	42600405	42607273	1.85838
H3K9me3	chr18	43774403	43778251	1.85833
H3K9me3	chr19	58720724	58723258	1.85831
H3K9me3	chr16	19319121	19320350	1.85783
H3K9me3	chr18	14560822	14561771	1.8578
H3K9me3	chr18	34282003	34283667	1.85769
H3K9me3	chr19	51032017	51035153	1.85765
H3K9me3	chr18	8662723	8664362	1.85763
H3K9me3	chr18	37623905	37625969	1.85753
H3K9me3	chr19	7725102	7733868	1.85743
H3K9me3	chr18	29990313	29992850	1.85738
H3K9me3	chr16	14341324	14344773	1.85737
H3K9me3	chr18	58722323	58723250	1.8573
H3K9me3	chr17	6734511	6737263	1.85675
H3K9me3	chr19	22109508	22112072	1.85657
H3K9me3	chr19	63263702	63265065	1.85656
H3K9me3	chr19	21344120	21349066	1.85632
H3K9me3	chr17	49985207	49988071	1.85623
H3K9me3	chr17	18497124	18498058	1.8562
H3K9me3	chr17	39266807	39268866	1.85603
H3K9me3	chr17	277004	279870	1.85549
H3K9me3	chr19	61591422	61595475	1.85547
H3K9me3	chr18	8839924	8841453	1.85544
H3K9me3	chr19	37939608	37942162	1.85524
H3K9me3	chr18	34188303	34190362	1.855
H3K9me3	chr18	74926005	74928575	1.85495
H3K9me3	chr19	54576005	54580059	1.85481
H3K9me3	chr18	4468209	4469767	1.85421
H3K9me3	chr16	31836926	31840973	1.85412
H3K9me3	chr19	57678506	57682551	1.854
H3K9me3	chr18	1900004	1901153	1.85369
H3K9me3	chr19	42345726	42346756	1.85355
H3K9me3	chr18	21537120	21538574	1.85347
H3K9me3	chr18	29794912	29796051	1.8533
H3K9me3	chr18	33614618	33615972	1.85325
H3K9me3	chr20	14192811	14193760	1.853
H3K9me3	chr17	27513714	27515353	1.85298
H3K9me3	chr19	24294218	24300056	1.85281
H3K9me3	chr17	47983024	47988868	1.85246
H3K9me3	chr17	66448002	66452274	1.85215
H3K9me3	chr19	11649725	11654468	1.85215
H3K9me3	chr19	60206518	60208060	1.8519
H3K9me3	chr19	41612004	41616155	1.85178
H3K9me3	chr19	14836305	14839552	1.85176
H3K9me3	chr19	53247720	53250054	1.85161
H3K9me3	chr17	39021022	39023057	1.85149
H3K9me3	chr18	23244804	23246458	1.85143
H3K9me3	chr19	41678425	41682873	1.85122
H3K9me3	chr18	5652425	5654969	1.85091
H3K9me3	chr19	23929003	23930051	1.85
H3K9me3	chr19	42403310	42408857	1.84969
H3K9me3	chr20	10388109	10388973	1.84967
H3K9me3	chr17	46084105	46086754	1.84965
H3K9me3	chr18	22960323	22962851	1.84917
H3K9me3	chr19	21351617	21361274	1.84917
H3K9me3	chr19	42136204	42138950	1.84887
H3K9me3	chr16	82976403	82977672	1.84882
H3K9me3	chr19	7763216	7767266	1.84865
H3K9me3	chr18	34663614	34665273	1.84841
H3K9me3	chr18	577725	582253	1.84813
H3K9me3	chr18	4275802	4279163	1.84777
H3K9me3	chr19	59919622	59928556	1.84755
H3K9me3	chr19	22812114	22813963	1.84722
H3K9me3	chr18	44276124	44278869	1.8469
H3K9me3	chr19	58195906	58200559	1.84689
H3K9me3	chr20	4725324	4726863	1.84631
H3K9me3	chr19	61872207	61873871	1.84623
H3K9me3	chr16	86843020	86849659	1.8462
H3K9me3	chr18	34765224	34766063	1.84611
H3K9me3	chr19	56009702	56010851	1.846
H3K9me3	chr17	67159210	67164473	1.8458
H3K9me3	chr19	42730402	42732971	1.84526
H3K9me3	chr19	22494523	22498059	1.84514
H3K9me3	chr19	6971301	6974059	1.84508
H3K9me3	chr19	20395007	20395972	1.84503
H3K9me3	chr19	11968826	11973468	1.84474
H3K9me3	chr18	2658614	2660553	1.84456
H3K9me3	chr19	19948924	19950775	1.84447
H3K9me3	chr17	68622224	68623553	1.84445
H3K9me3	chr19	23948909	23956351	1.84431
H3K9me3	chr17	16395905	16398562	1.84423
H3K9me3	chr16	52632305	52633454	1.84404
H3K9me3	chr17	75739914	75745768	1.84388
H3K9me3	chr20	7822618	7823553	1.8437
H3K9me3	chr17	49676002	49677152	1.84367
H3K9me3	chr18	14572404	14573558	1.84358
H3K9me3	chr19	14674526	14676260	1.84358
H3K9me3	chr19	62014522	62034353	1.84352
H3K9me3	chr16	15816314	15821150	1.84331
H3K9me3	chr17	28064318	28065154	1.84319
H3K9me3	chr17	62243822	62246161	1.84295
H3K9me3	chr18	9973521	9974551	1.84291
H3K9me3	chr19	62224607	62225756	1.84283
H3K9me3	chr19	41908326	41909565	1.84214
H3K9me3	chr19	39867122	39870461	1.84212
H3K9me3	chr18	34289701	34290775	1.84127
H3K9me3	chr16	22470102	22475774	1.84121
H3K9me3	chr18	42414601	42415456	1.84078
H3K9me3	chr19	62395426	62398175	1.84052
H3K9me3	chr18	15065924	15068373	1.84041
H3K9me3	chr19	49340112	49341872	1.84029
H3K9me3	chr18	15238520	15243264	1.84023
H3K9me3	chr19	19826425	19829562	1.83995
H3K9me3	chr18	4920124	4922671	1.83971
H3K9me3	chr18	4548801	4549950	1.83962
H3K9me3	chr18	75937510	75945467	1.83945
H3K9me3	chr16	86408725	86410074	1.83933
H3K9me3	chr18	38451824	38452968	1.83933
H3K9me3	chr19	9444920	9452171	1.83921
H3K9me3	chr19	61727620	61729874	1.839
H3K9me3	chr18	22823603	22826175	1.83895
H3K9me3	chr19	21545605	21547059	1.83842
H3K9me3	chr19	23023213	23026850	1.83787
H3K9me3	chr18	42793920	42796473	1.83774
H3K9me3	chr18	36383910	36385770	1.83765
H3K9me3	chr20	395025	400250	1.83746
H3K9me3	chr18	1132701	1134971	1.83744
H3K9me3	chr19	12285319	12287152	1.83694
H3K9me3	chr18	14607207	14610351	1.83688
H3K9me3	chr17	66348105	66350361	1.83682
H3K9me3	chr18	35708516	35712975	1.83659
H3K9me3	chr18	23251317	23254656	1.8365
H3K9me3	chr18	45588801	45590671	1.83645
H3K9me3	chr18	6651904	6653353	1.8364
H3K9me3	chr18	65144001	65144966	1.83611
H3K9me3	chr18	29617522	29619356	1.83577
H3K9me3	chr18	35908705	35911251	1.83575
H3K9me3	chr18	1180816	1184351	1.8357
H3K9me3	chr19	42105208	42106772	1.83544
H3K9me3	chr17	70535523	70538954	1.83471
H3K9me3	chr19	8072305	8074750	1.83456
H3K9me3	chr18	75776517	75779271	1.83453
H3K9me3	chr19	62147326	62161275	1.83445
H3K9me3	chr18	34463807	34465551	1.83428
H3K9me3	chr19	42389406	42391170	1.83427
H3K9me3	chr19	19831112	19832054	1.83418
H3K9me3	chr17	33320101	33323569	1.83411
H3K9me3	chr19	20764126	20765559	1.83408
H3K9me3	chr18	20459509	20460963	1.83393
H3K9me3	chr17	44599410	44614568	1.83392
H3K9me3	chr18	28719325	28721951	1.83347
H3K9me3	chr19	24330723	24333852	1.83347
H3K9me3	chr18	69432909	69434368	1.8334
H3K9me3	chr18	983501	984875	1.83336
H3K9me3	chr19	63207325	63211952	1.83331
H3K9me3	chr17	73425624	73427053	1.8327
H3K9me3	chr16	18633601	18636957	1.83262
H3K9me3	chr19	62359218	62367474	1.83242
H3K9me3	chr19	62270925	62288663	1.83216
H3K9me3	chr17	47699423	47700252	1.83211
H3K9me3	chr16	77003220	77004350	1.832
H3K9me3	chr19	21611212	21612351	1.83175
H3K9me3	chr16	82608210	82615065	1.83173
H3K9me3	chr18	57871223	57872172	1.83138
H3K9me3	chr17	48108704	48110852	1.83105
H3K9me3	chr16	31799302	31806171	1.83087
H3K9me3	chr18	22880801	22885467	1.83035
H3K9me3	chr19	39865013	39865952	1.83
H3K9me3	chr16	8717406	8718750	1.8297
H3K9me3	chr19	58740701	58743854	1.82946
H3K9me3	chr18	23864320	23867450	1.82926
H3K9me3	chr19	19757003	19760758	1.82901
H3K9me3	chr19	63652622	63653872	1.829
H3K9me3	chr18	8992705	8994260	1.82883
H3K9me3	chr19	23213225	23216754	1.82883
H3K9me3	chr18	58328511	58331954	1.82862
H3K9me3	chr19	38502811	38505775	1.82847
H3K9me3	chr19	58012022	58014857	1.82837
H3K9me3	chr19	44200903	44204562	1.82824
H3K9me3	chr19	23958017	23961353	1.82806
H3K9me3	chr19	9706314	9709554	1.82787
H3K9me3	chr17	72483207	72486871	1.82767
H3K9me3	chr18	35613522	35619251	1.82765
H3K9me3	chr19	8569008	8570162	1.82723
H3K9me3	chr18	53629525	53631751	1.82695
H3K9me3	chr18	34609822	34611561	1.82671
H3K9me3	chr18	31107712	31111153	1.82633
H3K9me3	chr18	4896416	4899264	1.82625
H3K9me3	chr19	20579415	20581364	1.82625
H3K9me3	chr18	36110013	36111272	1.826
H3K9me3	chr20	2644109	2646871	1.82573
H3K9me3	chr17	57131605	57134569	1.82564
H3K9me3	chr19	42053104	42060971	1.82542
H3K9me3	chr17	283614	288851	1.82539
H3K9me3	chr19	61773216	61774150	1.8253
H3K9me3	chr19	49139122	49145553	1.82522
H3K9me3	chr19	49909723	49912071	1.82516
H3K9me3	chr17	27517506	27519950	1.82495
H3K9me3	chr18	45231707	45234951	1.82444
H3K9me3	chr19	61878208	61884152	1.82356
H3K9me3	chr18	34795825	34797274	1.8234
H3K9me3	chr17	78210723	78212452	1.82271
H3K9me3	chr20	11626117	11627769	1.82254
H3K9me3	chr17	64289315	64291650	1.8224
H3K9me3	chr18	13691902	13693361	1.82208
H3K9me3	chr19	58763410	58764853	1.82173
H3K9me3	chr19	20364519	20365353	1.82167
H3K9me3	chr19	22032710	22034258	1.82119
H3K9me3	chr17	57053301	57054375	1.82109
H3K9me3	chr19	20530301	20537672	1.8208
H3K9me3	chr17	28075403	28078758	1.82035
H3K9me3	chr18	34567807	34575066	1.82019
H3K9me3	chr16	73415909	73418962	1.82014
H3K9me3	chr18	21421922	21425270	1.82008
H3K9me3	chr19	43039026	43042375	1.82
H3K9me3	chr18	51754322	51757155	1.8199
H3K9me3	chr19	49282002	49283471	1.81985
H3K9me3	chr19	21967725	21972671	1.81978
H3K9me3	chr19	55828510	55830874	1.81963
H3K9me3	chr17	67100021	67106772	1.81922
H3K9me3	chr19	46753004	46754775	1.81912
H3K9me3	chr18	23504904	23506458	1.81908
H3K9me3	chr18	29839001	29842450	1.81907
H3K9me3	chr18	21057704	21059763	1.819
H3K9me3	chr16	79551014	79552068	1.81899
H3K9me3	chr18	6159907	6160851	1.81861
H3K9me3	chr17	48332821	48335674	1.81845
H3K9me3	chr19	20021124	20023275	1.81845
H3K9me3	chr19	23379317	23382853	1.81842
H3K9me3	chr18	21329501	21330750	1.81838
H3K9me3	chr19	63219226	63220675	1.81815
H3K9me3	chr19	61994003	61997558	1.81784
H3K9me3	chr18	33770723	33771772	1.81773
H3K9me3	chr17	62810704	62813172	1.81764
H3K9me3	chr18	59862603	59863767	1.81755
H3K9me3	chr18	35672814	35674968	1.81741
H3K9me3	chr19	20613123	20615259	1.81737
H3K9me3	chr17	33904623	33907273	1.81707
H3K9me3	chr18	36336907	36338256	1.81693
H3K9me3	chr19	20839304	20867568	1.8169
H3K9me3	chr19	49240016	49242256	1.81681
H3K9me3	chr17	52651405	52656053	1.81654
H3K9me3	chr17	67009702	67012073	1.8161
H3K9me3	chr16	20677915	20678770	1.81603
H3K9me3	chr17	33115101	33115971	1.81564
H3K9me3	chr18	30174923	30181462	1.81533
H3K9me3	chr19	63099122	63105573	1.81483
H3K9me3	chr18	4389525	4391154	1.81476
H3K9me3	chr19	22323512	22327361	1.81471
H3K9me3	chr19	4204025	4205366	1.81468
H3K9me3	chr18	11945803	11947774	1.8146
H3K9me3	chr18	17884822	17889965	1.81454
H3K9me3	chr18	34396502	34398251	1.8145
H3K9me3	chr19	55228819	55232272	1.8145
H3K9me3	chr18	4694223	4696055	1.81444
H3K9me3	chr19	62376224	62385564	1.81439
H3K9me3	chr17	58716101	58719253	1.81428
H3K9me3	chr18	6058716	6059875	1.81418
H3K9me3	chr17	35230713	35231957	1.8141
H3K9me3	chr19	60126223	60127152	1.81407
H3K9me3	chr18	28700414	28708872	1.81404
H3K9me3	chr19	7188922	7190774	1.81354
H3K9me3	chr17	52697425	52698673	1.81325
H3K9me3	chr19	20108203	20109072	1.81292
H3K9me3	chr19	42488514	42496751	1.81286
H3K9me3	chr18	1503803	1505372	1.81279
H3K9me3	chr19	37486222	37487671	1.81279
H3K9me3	chr18	35245924	35248168	1.81265
H3K9me3	chr18	12231514	12232874	1.81235
H3K9me3	chr18	36671414	36672671	1.81215
H3K9me3	chr19	12234513	12237474	1.81194
H3K9me3	chr16	30016402	30022468	1.81186
H3K9me3	chr18	28456105	28457574	1.81173
H3K9me3	chr17	25413826	25416360	1.8116
H3K9me3	chr18	35873525	35880856	1.81158
H3K9me3	chr20	8820915	8824269	1.81157
H3K9me3	chr18	5691714	5693754	1.81129
H3K9me3	chr17	15178905	15179859	1.8111
H3K9me3	chr18	22870205	22871259	1.811
H3K9me3	chr17	66968823	66974560	1.81073
H3K9me3	chr19	49166724	49168161	1.81059
H3K9me3	chr18	3671125	3673762	1.81018
H3K9me3	chr19	22230809	22231853	1.81009
H3K9me3	chr19	51644802	51648974	1.80995
H3K9me3	chr18	25950212	25951551	1.80986
H3K9me3	chr17	67372526	67375351	1.80967
H3K9me3	chr18	29893224	29894053	1.80967
H3K9me3	chr19	14608926	14615351	1.80896
H3K9me3	chr18	23130607	23133471	1.8088
H3K9me3	chr19	21718218	21719350	1.80878
H3K9me3	chr19	42112705	42113971	1.80856
H3K9me3	chr19	22214122	22217771	1.808
H3K9me3	chr18	34259312	34261753	1.80771
H3K9me3	chr19	24095825	24098050	1.80764
H3K9me3	chr16	29137916	29138775	1.80763
H3K9me3	chr18	35934226	35936367	1.80756
H3K9me3	chr18	20873826	20878161	1.80724
H3K9me3	chr17	42804612	42809162	1.8071
H3K9me3	chr18	37639802	37642651	1.80697
H3K9me3	chr20	10960104	10961173	1.80691
H3K9me3	chr17	67118805	67126364	1.80675
H3K9me3	chr19	22060512	22063852	1.8066
H3K9me3	chr18	34402926	34404650	1.80656
H3K9me3	chr18	29035326	29036472	1.80644
H3K9me3	chr18	36286905	36288269	1.80636
H3K9me3	chr19	20678505	20679767	1.8063
H3K9me3	chr17	68331026	68334651	1.80614
H3K9me3	chr19	12338902	12343452	1.80612
H3K9me3	chr19	19784203	19787662	1.80589
H3K9me3	chr19	45312426	45313869	1.80574
H3K9me3	chr18	6198805	6201172	1.80565
H3K9me3	chr17	62933815	62935152	1.80565
H3K9me3	chr18	4298720	4299768	1.80555
H3K9me3	chr18	29151710	29152574	1.80554
H3K9me3	chr17	21400221	21401750	1.80508
H3K9me3	chr19	43000512	43007666	1.80498
H3K9me3	chr17	76329621	76333060	1.80491
H3K9me3	chr19	58612718	58618873	1.80491
H3K9me3	chr18	30272302	30273166	1.80467
H3K9me3	chr19	57683922	57687561	1.80446
H3K9me3	chr20	1334813	1338357	1.80434
H3K9me3	chr19	5330617	5334267	1.80431
H3K9me3	chr18	15056814	15057972	1.80418
H3K9me3	chr19	56481721	56483775	1.80416
H3K9me3	chr17	20150511	20151650	1.80408
H3K9me3	chr18	20745606	20746665	1.804
H3K9me3	chr18	37317626	37319660	1.80387
H3K9me3	chr19	60626623	60628556	1.80386
H3K9me3	chr19	24082605	24085575	1.80354
H3K9me3	chr18	35828302	35829256	1.8034
H3K9me3	chr19	10178812	10180266	1.80332
H3K9me3	chr19	60623302	60625566	1.80298
H3K9me3	chr19	21334725	21337663	1.80258
H3K9me3	chr17	16371520	16373163	1.8025
H3K9me3	chr19	9693720	9697963	1.80249
H3K9me3	chr17	55862418	55864763	1.80242
H3K9me3	chr17	72382526	72384062	1.80242
H3K9me3	chr16	88111322	88112566	1.8024
H3K9me3	chr18	24210022	24212453	1.80204
H3K9me3	chr19	62452506	62457972	1.80202
H3K9me3	chr18	6091704	6092663	1.80167
H3K9me3	chr19	42880623	42883771	1.80163
H3K9me3	chr18	22941203	22942252	1.80136
H3K9me3	chr18	22569302	22570553	1.80122
H3K9me3	chr16	32862406	32864068	1.8012
H3K9me3	chr19	41966709	41973571	1.80081
H3K9me3	chr19	22659401	22661275	1.80073
H3K9me3	chr18	25818517	25822572	1.8007
H3K9me3	chr19	42594717	42595651	1.8006
H3K9me3	chr19	42237401	42238471	1.8003
H3K9me3	chr19	57973020	57976571	1.80021
H3K9me3	chr18	35049918	35051562	1.80007
H3K9me3	chr18	28479726	28480850	1.8
H3K9me3	chr19	21240904	21242358	1.79991
H3K9me3	chr19	22688826	22691065	1.79987
H3K9me3	chr19	6845015	6849352	1.79957
H3K9me3	chr19	9670306	9672853	1.7993
H3K9me3	chr16	18233925	18240674	1.7992
H3K9me3	chr18	21465722	21468472	1.79915
H3K9me3	chr18	5544723	5546852	1.79913
H3K9me3	chr18	28767826	28768755	1.799
H3K9me3	chr16	86746405	86747354	1.7989
H3K9me3	chr17	66803917	66804851	1.7989
H3K9me3	chr18	34508325	34509557	1.79862
H3K9me3	chr19	21799419	21801652	1.79862
H3K9me3	chr18	42720323	42725365	1.79858
H3K9me3	chr18	25051603	25052657	1.79844
H3K9me3	chr19	41643018	41644559	1.79838
H3K9me3	chr19	55344025	55345154	1.79838
H3K9me3	chr18	36943411	36944859	1.79818
H3K9me3	chr18	29524713	29528567	1.79763
H3K9me3	chr19	14929005	14932051	1.7975
H3K9me3	chr18	29932201	29935173	1.79727
H3K9me3	chr18	9239103	9241062	1.79713
H3K9me3	chr19	41863106	41864172	1.797
H3K9me3	chr19	23350809	23355256	1.79647
H3K9me3	chr19	287516	290964	1.79638
H3K9me3	chr18	21439512	21440951	1.79636
H3K9me3	chr19	58696217	58705564	1.79634
H3K9me3	chr19	41794125	41794964	1.79612
H3K9me3	chr18	34714712	34716160	1.79607
H3K9me3	chr19	21827401	21830675	1.79605
H3K9me3	chr16	29124316	29128572	1.79497
H3K9me3	chr19	22434201	22435270	1.79491
H3K9me3	chr19	41840613	41843762	1.79479
H3K9me3	chr19	55449315	55450474	1.79475
H3K9me3	chr18	20906201	20907265	1.79473
H3K9me3	chr19	3869825	3874354	1.79469
H3K9me3	chr18	6117821	6119450	1.79465
H3K9me3	chr19	21445504	21448973	1.79457
H3K9me3	chr18	8942522	8944361	1.7945
H3K9me3	chr18	30282224	30284259	1.79386
H3K9me3	chr19	19998602	20000464	1.79367
H3K9me3	chr17	66884306	66886859	1.79359
H3K9me3	chr19	43069102	43072568	1.79341
H3K9me3	chr17	18517710	18520459	1.79332
H3K9me3	chr19	41586418	41588668	1.79329
H3K9me3	chr17	70026426	70027969	1.79314
H3K9me3	chr19	62305503	62307172	1.79308
H3K9me3	chr18	20852924	20854173	1.793
H3K9me3	chr19	39984819	39994253	1.79261
H3K9me3	chr18	33908321	33911465	1.79255
H3K9me3	chr19	24047803	24049452	1.79247
H3K9me3	chr18	37654425	37657958	1.79238
H3K9me3	chr19	37962726	37964664	1.7923
H3K9me3	chr18	75767123	75771253	1.79223
H3K9me3	chr18	34294615	34297558	1.79222
H3K9me3	chr18	34054225	34056350	1.79177
H3K9me3	chr19	39170704	39173275	1.79161
H3K9me3	chr19	42094524	42101856	1.79157
H3K9me3	chr19	4270302	4272651	1.79125
H3K9me3	chr17	66544803	66545862	1.79055
H3K9me3	chr18	72633223	72636368	1.79052
H3K9me3	chr19	20821617	20823153	1.7903
H3K9me3	chr17	32778608	32781065	1.79015
H3K9me3	chr18	35913620	35916674	1.7901
H3K9me3	chr17	72642901	72646760	1.79008
H3K9me3	chr20	1019721	1021653	1.78988
H3K9me3	chr17	76603603	76604971	1.78975
H3K9me3	chr19	23281816	23296475	1.78972
H3K9me3	chr17	48897610	48898669	1.7897
H3K9me3	chr16	86927124	86927953	1.78956
H3K9me3	chr18	36887023	36888272	1.7895
H3K9me3	chr18	37571013	37572452	1.78946
H3K9me3	chr18	41526305	41528063	1.78946
H3K9me3	chr18	28680912	28681760	1.78944
H3K9me3	chr19	21104501	21107275	1.78936
H3K9me3	chr17	28021708	28024070	1.78935
H3K9me3	chr18	20896304	20898766	1.78929
H3K9me3	chr19	23050924	23052566	1.78926
H3K9me3	chr18	5974917	5975861	1.7892
H3K9me3	chr18	23706703	23707757	1.789
H3K9me3	chr19	20954905	20955774	1.789
H3K9me3	chr18	34139111	34141962	1.7889
H3K9me3	chr18	20710706	20713368	1.78873
H3K9me3	chr19	23319702	23326270	1.78855
H3K9me3	chr19	42036720	42038852	1.78838
H3K9me3	chr16	85670126	85674273	1.78822
H3K9me3	chr19	20737523	20740066	1.78817
H3K9me3	chr18	15114201	15118571	1.78803
H3K9me3	chr17	6778104	6780258	1.788
H3K9me3	chr18	4553526	4554670	1.78792
H3K9me3	chr18	75627902	75629765	1.78789
H3K9me3	chr18	46202923	46205552	1.78789
H3K9me3	chr17	52638413	52643253	1.78786
H3K9me3	chr19	15912026	15917669	1.78785
H3K9me3	chr18	24303009	24304263	1.78769
H3K9me3	chr20	401406	403074	1.78762
H3K9me3	chr16	49010918	49013174	1.78733
H3K9me3	chr18	37494326	37500852	1.78727
H3K9me3	chr18	24736622	24738456	1.787
H3K9me3	chr19	21501305	21506167	1.787
H3K9me3	chr19	11848309	11857561	1.78663
H3K9me3	chr17	65472410	65475573	1.78662
H3K9me3	chr18	23600926	23602553	1.78662
H3K9me3	chr19	20203222	20205375	1.7866
H3K9me3	chr17	49952713	49953857	1.7866
H3K9me3	chr18	34450619	34452164	1.78656
H3K9me3	chr18	4711722	4714351	1.78625
H3K9me3	chr19	2838323	2844251	1.78611
H3K9me3	chr19	39890622	39892261	1.78589
H3K9me3	chr18	37324405	37325571	1.78583
H3K9me3	chr19	21721209	21722473	1.78583
H3K9me3	chr19	62059003	62061774	1.78541
H3K9me3	chr18	34733308	34737362	1.78523
H3K9me3	chr19	20943804	20944768	1.78514
H3K9me3	chr17	67496825	67499675	1.78513
H3K9me3	chr18	35543625	35544554	1.78462
H3K9me3	chr18	4534610	4536174	1.7846
H3K9me3	chr20	824518	825557	1.7846
H3K9me3	chr19	21766425	21769850	1.78448
H3K9me3	chr17	67388725	67391467	1.78435
H3K9me3	chr19	22487122	22488351	1.78431
H3K9me3	chr19	40399803	40406357	1.78414
H3K9me3	chr18	33793908	33795271	1.78408
H3K9me3	chr16	55807526	55808955	1.78382
H3K9me3	chr18	25585601	25587651	1.78347
H3K9me3	chr18	21651513	21652663	1.7834
H3K9me3	chr18	29500024	29501864	1.78339
H3K9me3	chr19	20745122	20749371	1.78311
H3K9me3	chr19	22903320	22911259	1.78302
H3K9me3	chr18	35605107	35610463	1.78296
H3K9me3	chr17	59702122	59703451	1.78292
H3K9me3	chr17	45659625	45662061	1.78283
H3K9me3	chr19	13648905	13651374	1.78282
H3K9me3	chr18	8748725	8753367	1.78277
H3K9me3	chr16	70673504	70677470	1.78265
H3K9me3	chr18	41823913	41825351	1.78233
H3K9me3	chr19	49545011	49546855	1.78229
H3K9me3	chr18	37725814	37730755	1.78211
H3K9me3	chr18	21306609	21309461	1.78204
H3K9me3	chr18	34548025	34551069	1.78203
H3K9me3	chr18	4193602	4201551	1.78193
H3K9me3	chr17	66943415	66944554	1.78183
H3K9me3	chr16	14698709	14702357	1.78152
H3K9me3	chr18	36583305	36584755	1.78138
H3K9me3	chr16	88428014	88429273	1.78118
H3K9me3	chr19	61852601	61858675	1.78113
H3K9me3	chr18	21377720	21378774	1.781
H3K9me3	chr19	22366022	22368051	1.78096
H3K9me3	chr18	35649104	35654772	1.78096
H3K9me3	chr19	14680313	14682162	1.78057
H3K9me3	chr18	23208225	23210554	1.78057
H3K9me3	chr18	34192018	34193872	1.78016
H3K9me3	chr18	30533825	30535354	1.78
H3K9me3	chr19	7643025	7645172	1.78
H3K9me3	chr19	62368610	62370264	1.77991
H3K9me3	chr18	75957411	75961658	1.77987
H3K9me3	chr17	56346219	56348352	1.77967
H3K9me3	chr19	43016509	43019469	1.77952
H3K9me3	chr18	8730905	8732175	1.77923
H3K9me3	chr19	23680503	23681962	1.77887
H3K9me3	chr20	2531801	2538864	1.77868
H3K9me3	chr19	49133821	49137566	1.77867
H3K9me3	chr16	31641723	31642662	1.7784
H3K9me3	chr18	30481410	30482364	1.7784
H3K9me3	chr17	67077407	67078952	1.77833
H3K9me3	chr18	16850420	16851562	1.77833
H3K9me3	chr18	75953024	75954658	1.77831
H3K9me3	chr19	22967301	22970461	1.77796
H3K9me3	chr18	29481801	29488874	1.77788
H3K9me3	chr18	45385205	45386159	1.77756
H3K9me3	chr18	34703522	34705051	1.77733
H3K9me3	chr18	8894219	8895156	1.77724
H3K9me3	chr18	29422123	29423065	1.7772
H3K9me3	chr19	40002205	40003574	1.77714
H3K9me3	chr18	35862005	35862974	1.777
H3K9me3	chr18	36575524	36576553	1.777
H3K9me3	chr18	29468820	29470364	1.77681
H3K9me3	chr19	41759501	41760750	1.77667
H3K9me3	chr19	22094825	22100771	1.77649
H3K9me3	chr18	9416907	9418351	1.77631
H3K9me3	chr20	12815824	12816873	1.77627
H3K9me3	chr19	16905526	16907365	1.776
H3K9me3	chr19	13640810	13645159	1.77592
H3K9me3	chr19	40070402	40074451	1.77574
H3K9me3	chr18	20688922	20690956	1.77567
H3K9me3	chr18	8399914	8403472	1.77552
H3K9me3	chr19	62422615	62423659	1.77545
H3K9me3	chr17	73262002	73262871	1.775
H3K9me3	chr18	37607306	37608275	1.775
H3K9me3	chr18	35579610	35582973	1.77496
H3K9me3	chr19	49604326	49616474	1.77482
H3K9me3	chr19	62942208	62947851	1.77472
H3K9me3	chr16	82481423	82484556	1.77465
H3K9me3	chr19	58623502	58625355	1.7746
H3K9me3	chr19	21306325	21318151	1.77444
H3K9me3	chr18	9571311	9572856	1.774
H3K9me3	chr19	6857218	6860362	1.774
H3K9me3	chr18	4306109	4306963	1.77378
H3K9me3	chr19	14595522	14601956	1.77377
H3K9me3	chr18	23267721	23273068	1.77375
H3K9me3	chr17	48097216	48098458	1.77367
H3K9me3	chr16	71120926	71122975	1.77359
H3K9me3	chr18	20946124	20948674	1.77318
H3K9me3	chr19	38533604	38534952	1.77318
H3K9me3	chr18	4935704	4939553	1.77315
H3K9me3	chr17	29352118	29355962	1.77311
H3K9me3	chr18	28891903	28894061	1.77293
H3K9me3	chr18	5739417	5741251	1.77263
H3K9me3	chr16	24393102	24394466	1.77262
H3K9me3	chr17	427705	433474	1.77255
H3K9me3	chr18	4488824	4490674	1.77253
H3K9me3	chr19	39722726	39726369	1.77244
H3K9me3	chr17	49568115	49570654	1.77229
H3K9me3	chr18	14680823	14681752	1.77225
H3K9me3	chr18	23798425	23799454	1.77209
H3K9me3	chr18	10210225	10212164	1.77187
H3K9me3	chr19	22795422	22801151	1.7718
H3K9me3	chr19	9524924	9527858	1.77124
H3K9me3	chr19	61909405	61911474	1.77122
H3K9me3	chr18	22779723	22780562	1.77118
H3K9me3	chr19	62291525	62300362	1.77095
H3K9me3	chr19	19816910	19817954	1.77043
H3K9me3	chr16	10475301	10478350	1.7704
H3K9me3	chr16	70036423	70037666	1.7703
H3K9me3	chr19	63037503	63039555	1.77015
H3K9me3	chr19	42851002	42853861	1.76961
H3K9me3	chr18	32831003	32833650	1.76959
H3K9me3	chr19	20167505	20169556	1.76958
H3K9me3	chr19	8820508	8822059	1.76954
H3K9me3	chr17	47340708	47341872	1.7695
H3K9me3	chr18	21598002	21600367	1.7695
H3K9me3	chr19	49147520	49152259	1.76938
H3K9me3	chr19	61051323	61055552	1.76923
H3K9me3	chr18	28534407	28535651	1.76917
H3K9me3	chr18	29669108	29672554	1.76913
H3K9me3	chr17	62463307	62468371	1.76911
H3K9me3	chr19	9479320	9482260	1.76886
H3K9me3	chr17	64024620	64026359	1.76883
H3K9me3	chr18	28648704	28650757	1.76878
H3K9me3	chr18	5745401	5747666	1.76868
H3K9me3	chr18	22839725	22842074	1.76854
H3K9me3	chr19	57845612	57852353	1.76843
H3K9me3	chr19	20733308	20734972	1.76842
H3K9me3	chr19	7771018	7772260	1.7683
H3K9me3	chr17	49530915	49531754	1.76812
H3K9me3	chr18	65924925	65925769	1.76811
H3K9me3	chr19	63204102	63204959	1.76811
H3K9me3	chr19	23536924	23543771	1.768
H3K9me3	chr17	47702219	47704258	1.7679
H3K9me3	chr17	67519310	67520254	1.7675
H3K9me3	chr17	51117217	51121672	1.76738
H3K9me3	chr18	34269620	34273259	1.76727
H3K9me3	chr17	19055620	19056654	1.76722
H3K9me3	chr18	6032421	6034370	1.76689
H3K9me3	chr18	34074622	34079775	1.7668
H3K9me3	chr17	61232914	61236654	1.76664
H3K9me3	chr18	20727402	20734567	1.76643
H3K9me3	chr17	66463109	66465357	1.76607
H3K9me3	chr18	36035919	36040552	1.76588
H3K9me3	chr16	23076121	23077552	1.76571
H3K9me3	chr19	22290314	22292459	1.76507
H3K9me3	chr17	69649921	69651573	1.765
H3K9me3	chr17	48774005	48774872	1.76496
H3K9me3	chr16	45663424	45664368	1.76489
H3K9me3	chr18	37106905	37110671	1.76487
H3K9me3	chr19	49120326	49121375	1.7646
H3K9me3	chr18	30236813	30238452	1.76447
H3K9me3	chr18	33719307	33721251	1.76445
H3K9me3	chr18	34203422	34205551	1.76443
H3K9me3	chr18	36754719	36755764	1.7642
H3K9me3	chr18	37480625	37482654	1.764
H3K9me3	chr19	21885503	21888057	1.76369
H3K9me3	chr19	23446918	23451375	1.76369
H3K9me3	chr19	16445812	16446850	1.76364
H3K9me3	chr18	26241222	26243855	1.76362
H3K9me3	chr18	35621507	35622456	1.7634
H3K9me3	chr18	37372913	37374858	1.7634
H3K9me3	chr19	20295905	20297574	1.7634
H3K9me3	chr16	31520415	31523253	1.76333
H3K9me3	chr19	8685525	8686554	1.76322
H3K9me3	chr18	36975626	36977462	1.7631
H3K9me3	chr19	62228723	62230950	1.7629
H3K9me3	chr20	6519706	6522551	1.76277
H3K9me3	chr16	13887604	13888853	1.76275
H3K9me3	chr19	57335816	57337560	1.76271
H3K9me3	chr18	34525623	34526667	1.76264
H3K9me3	chr19	43143803	43145753	1.76256
H3K9me3	chr19	41519426	41520474	1.7625
H3K9me3	chr17	52349602	52352265	1.76241
H3K9me3	chr20	12766713	12767762	1.7624
H3K9me3	chr18	20596609	20599458	1.76221
H3K9me3	chr19	12278313	12279974	1.76218
H3K9me3	chr19	23496114	23497353	1.76215
H3K9me3	chr18	2621401	2623075	1.76206
H3K9me3	chr19	19774819	19775652	1.76202
H3K9me3	chr18	35982126	35985468	1.76188
H3K9me3	chr18	28664320	28669153	1.76176
H3K9me3	chr20	10972707	10973756	1.76136
H3K9me3	chr17	56621414	56622363	1.76131
H3K9me3	chr17	47316626	47318260	1.76124
H3K9me3	chr18	23109325	23111955	1.76122
H3K9me3	chr19	12267611	12270966	1.76115
H3K9me3	chr18	4472825	4474050	1.76108
H3K9me3	chr18	2310316	2311273	1.761
H3K9me3	chr18	4748003	4752572	1.76096
H3K9me3	chr18	23677605	23681253	1.76091
H3K9me3	chr17	51130118	51135373	1.76084
H3K9me3	chr18	37685226	37688451	1.76055
H3K9me3	chr19	20192320	20194059	1.76053
H3K9me3	chr19	21018304	21022653	1.76043
H3K9me3	chr18	23392002	23392966	1.7602
H3K9me3	chr18	23954908	23956354	1.76013
H3K9me3	chr19	22586002	22590565	1.76005
H3K9me3	chr19	49093426	49094263	1.76
H3K9me3	chr18	10214304	10216058	1.75957
H3K9me3	chr19	38074207	38077567	1.75928
H3K9me3	chr18	29666419	29667254	1.75911
H3K9me3	chr18	22893808	22897070	1.75908
H3K9me3	chr18	28732204	28735054	1.75892
H3K9me3	chr19	23518508	23522453	1.75888
H3K9me3	chr19	20699924	20702055	1.7588
H3K9me3	chr16	83012703	83016371	1.75834
H3K9me3	chr19	41557321	41560451	1.75822
H3K9me3	chr18	10638520	10639759	1.75822
H3K9me3	chr17	57436505	57439572	1.75801
H3K9me3	chr18	28449925	28450775	1.758
H3K9me3	chr18	16865216	16866453	1.7578
H3K9me3	chr19	12113626	12114757	1.75766
H3K9me3	chr19	22167701	22171254	1.75761
H3K9me3	chr18	32876322	32877651	1.75757
H3K9me3	chr19	22788917	22791456	1.75746
H3K9me3	chr16	20451201	20452075	1.75733
H3K9me3	chr18	36133108	36134352	1.75723
H3K9me3	chr18	34632512	34633771	1.75715
H3K9me3	chr19	41539203	41540372	1.75711
H3K9me3	chr19	9296623	9297573	1.757
H3K9me3	chr19	61789314	61794072	1.75693
H3K9me3	chr19	44115508	44121267	1.75679
H3K9me3	chr16	86800122	86808456	1.75669
H3K9me3	chr17	47510109	47510963	1.75667
H3K9me3	chr20	2148524	2150873	1.75659
H3K9me3	chr20	14373126	14373950	1.75656
H3K9me3	chr17	47995120	47997054	1.75635
H3K9me3	chr17	66205201	66207859	1.75627
H3K9me3	chr18	37460318	37462252	1.75616
H3K9me3	chr18	28635910	28637164	1.75608
H3K9me3	chr17	6694217	6696071	1.75588
H3K9me3	chr19	61703715	61707567	1.75587
H3K9me3	chr19	60033202	60034061	1.75586
H3K9me3	chr18	26026025	26028272	1.75576
H3K9me3	chr17	65640001	65641250	1.75533
H3K9me3	chr17	78224622	78226951	1.75531
H3K9me3	chr18	75564126	75564965	1.75522
H3K9me3	chr18	22702224	22705053	1.75521
H3K9me3	chr18	4236803	4240358	1.75489
H3K9me3	chr18	4797522	4807971	1.75468
H3K9me3	chr19	38470719	38472073	1.75436
H3K9me3	chr19	32762908	32764473	1.75431
H3K9me3	chr18	36136826	36139261	1.75416
H3K9me3	chr18	35458820	35459754	1.7541
H3K9me3	chr17	47672007	47673463	1.75407
H3K9me3	chr18	22455416	22458650	1.75395
H3K9me3	chr17	67286207	67287251	1.75391
H3K9me3	chr18	5086011	5087775	1.75382
H3K9me3	chr17	66370214	66372168	1.75375
H3K9me3	chr19	22887120	22894575	1.75346
H3K9me3	chr18	35854603	35857658	1.75328
H3K9me3	chr18	50649626	50650966	1.7531
H3K9me3	chr19	23838222	23841469	1.75303
H3K9me3	chr17	69160905	69162752	1.75278
H3K9me3	chr18	51656623	51657956	1.75277
H3K9me3	chr18	36304424	36308473	1.75271
H3K9me3	chr18	36221702	36224473	1.7526
H3K9me3	chr18	30344112	30346268	1.7524
H3K9me3	chr19	13610001	13611951	1.75233
H3K9me3	chr18	24299809	24301563	1.75218
H3K9me3	chr18	30374623	30380574	1.75198
H3K9me3	chr19	49349624	49350469	1.75189
H3K9me3	chr19	6486714	6488753	1.75183
H3K9me3	chr18	20820505	20822571	1.7518
H3K9me3	chr20	1017711	1018675	1.7516
H3K9me3	chr18	28527815	28530063	1.75148
H3K9me3	chr17	47648305	47650454	1.75116
H3K9me3	chr17	354326	356175	1.75106
H3K9me3	chr18	23034201	23038257	1.75103
H3K9me3	chr19	12433105	12434552	1.75082
H3K9me3	chr18	34756625	34757462	1.75078
H3K9me3	chr16	27342004	27342853	1.75067
H3K9me3	chr18	29857521	29860258	1.75063
H3K9me3	chr19	22459108	22463263	1.75055
H3K9me3	chr18	4449403	4450257	1.75044
H3K9me3	chr18	28539825	28543054	1.75035
H3K9me3	chr19	23014226	23021471	1.75032
H3K9me3	chr18	17639604	17642962	1.75028
H3K9me3	chr20	6451425	6452357	1.75022
H3K9me3	chr19	16851808	16854451	1.74996
H3K9me3	chr18	34324516	34325775	1.74992
H3K9me3	chr18	28896005	28899255	1.7499
H3K9me3	chr19	49173018	49179054	1.74985
H3K9me3	chr20	12457922	12458871	1.7498
H3K9me3	chr17	44895417	44896471	1.7497
H3K9me3	chr18	4708503	4710067	1.74969
H3K9me3	chr18	68791903	68793565	1.74963
H3K9me3	chr19	11582326	11583666	1.74933
H3K9me3	chr18	23172720	23177272	1.74895
H3K9me3	chr17	25419924	25420863	1.7486
H3K9me3	chr19	20684510	20687564	1.74856
H3K9me3	chr17	67434425	67435364	1.7485
H3K9me3	chr17	23050505	23051469	1.74843
H3K9me3	chr18	20656708	20658653	1.74838
H3K9me3	chr17	67304023	67305552	1.74831
H3K9me3	chr19	11937823	11943452	1.74826
H3K9me3	chr18	37670002	37671566	1.74812
H3K9me3	chr18	20664302	20666073	1.748
H3K9me3	chr18	36500607	36501852	1.748
H3K9me3	chr18	74893123	74894175	1.74786
H3K9me3	chr19	21890225	21893069	1.74784
H3K9me3	chr18	21694407	21696653	1.74783
H3K9me3	chr18	28764812	28765861	1.74764
H3K9me3	chr16	10549425	10550753	1.747
H3K9me3	chr17	74144804	74146859	1.747
H3K9me3	chr18	34999203	35000472	1.747
H3K9me3	chr19	63024624	63026673	1.747
H3K9me3	chr18	34895922	34897366	1.74693
H3K9me3	chr19	20874311	20890859	1.74692
H3K9me3	chr17	69592802	69593671	1.74689
H3K9me3	chr18	22744306	22746151	1.74684
H3K9me3	chr17	73252707	73253956	1.74678
H3K9me3	chr17	36860523	36862556	1.74675
H3K9me3	chr19	21654321	21655652	1.74658
H3K9me3	chr17	35782723	35783874	1.74643
H3K9me3	chr18	28747107	28749051	1.74642
H3K9me3	chr18	53472326	53474056	1.74611
H3K9me3	chr16	20444614	20445673	1.746
H3K9me3	chr17	47821501	47823950	1.746
H3K9me3	chr18	23096416	23104770	1.74598
H3K9me3	chr18	37093904	37097559	1.74597
H3K9me3	chr16	83405024	83405953	1.74588
H3K9me3	chr18	21426326	21428155	1.74568
H3K9me3	chr18	37099526	37100955	1.74564
H3K9me3	chr19	14064922	14066874	1.74546
H3K9me3	chr19	23032923	23039675	1.74545
H3K9me3	chr19	61683114	61687854	1.74539
H3K9me3	chr18	1376624	1380357	1.74517
H3K9me3	chr16	78627918	78630267	1.74507
H3K9me3	chr19	19788915	19792572	1.7448
H3K9me3	chr18	47698017	47699356	1.74479
H3K9me3	chr19	48734403	48736757	1.74476
H3K9me3	chr19	42201903	42203554	1.74444
H3K9me3	chr19	6082819	6083953	1.7444
H3K9me3	chr18	31467703	31471870	1.74422
H3K9me3	chr19	59936916	59940060	1.74419
H3K9me3	chr18	35730321	35735968	1.74391
H3K9me3	chr17	49540125	49542273	1.74363
H3K9me3	chr19	56817819	56819554	1.74345
H3K9me3	chr18	9710709	9714473	1.74313
H3K9me3	chr18	22983602	22989265	1.74283
H3K9me3	chr18	36357602	36358774	1.7425
H3K9me3	chr18	25423316	25424555	1.74248
H3K9me3	chr19	49461001	49463751	1.74244
H3K9me3	chr17	63924923	63926352	1.74225
H3K9me3	chr18	34384423	34387957	1.74206
H3K9me3	chr18	13145704	13148265	1.74194
H3K9me3	chr19	23829004	23830873	1.74188
H3K9me3	chr17	66867317	66872154	1.7418
H3K9me3	chr17	67138713	67139667	1.7414
H3K9me3	chr18	21674522	21675372	1.74122
H3K9me3	chr18	33736521	33743073	1.74096
H3K9me3	chr19	6133622	6135256	1.74086
H3K9me3	chr18	37439603	37443473	1.74074
H3K9me3	chr17	67454003	67455452	1.74064
H3K9me3	chr18	36032725	36033864	1.74018
H3K9me3	chr19	55727505	55729074	1.73988
H3K9me3	chr18	23154720	23156154	1.73987
H3K9me3	chr19	61732425	61737363	1.73982
H3K9me3	chr18	20814506	20819064	1.73974
H3K9me3	chr19	402305	403674	1.73956
H3K9me3	chr19	41608011	41610153	1.73955
H3K9me3	chr19	63252216	63254471	1.73947
H3K9me3	chr19	24218323	24223053	1.7394
H3K9me3	chr19	54469124	54470672	1.73932
H3K9me3	chr19	22265024	22267050	1.73927
H3K9me3	chr18	20636011	20638465	1.73924
H3K9me3	chr18	24626802	24629561	1.73922
H3K9me3	chr18	10933506	10936458	1.73919
H3K9me3	chr19	51748809	51754462	1.73917
H3K9me3	chr19	37700324	37701472	1.739
H3K9me3	chr19	9560709	9565954	1.73897
H3K9me3	chr17	30839011	30842153	1.73896
H3K9me3	chr19	59595023	59599350	1.73894
H3K9me3	chr17	47503526	47504650	1.73882
H3K9me3	chr18	30531220	30532174	1.7387
H3K9me3	chr18	27188618	27189762	1.73858
H3K9me3	chr18	20972802	20976563	1.73832
H3K9me3	chr19	21813704	21815874	1.73823
H3K9me3	chr18	37644802	37646052	1.738
H3K9me3	chr19	23196820	23199850	1.73785
H3K9me3	chr18	22901224	22907659	1.73763
H3K9me3	chr19	51718308	51720556	1.73758
H3K9me3	chr19	23146202	23147172	1.73738
[truncated: 2,025 more rows]

## Sheet: G9a ChIPchip peaks
Antibody	chrom	peak start	peak end	enrichment (log2)
G9A peaks	chr19	55179324	55186661	2.37162
G9A peaks	chr19	18203714	18209761	2.31389
G9A peaks	chr19	12801515	12804954	2.10743
G9A peaks	chr19	4718401	4725365	2.07835
G9A peaks	chr18	33101022	33108067	2.05081
G9A peaks	chr19	7479408	7482361	1.9274
G9A peaks	chr19	47336125	47340972	1.91439
G9A peaks	chr19	60640121	60642960	1.86931
G9A peaks	chr19	3194805	3198053	1.86501
G9A peaks	chr19	61839324	61844251	1.84997
G9A peaks	chr19	59886406	59889254	1.827
G9A peaks	chr16	24171712	24178359	1.79638
G9A peaks	chr19	14984804	14990265	1.73672
G9A peaks	chr19	7530304	7534256	1.71753
G9A peaks	chr16	27712706	27717852	1.71489
G9A peaks	chr18	892201	894774	1.7144
G9A peaks	chr19	10667105	10670251	1.69276
G9A peaks	chr16	87601712	87605766	1.68318
G9A peaks	chr17	30052226	30058762	1.67911
G9A peaks	chr16	13034822	13040171	1.6615
G9A peaks	chr16	47746223	47751352	1.6594
G9A peaks	chr19	56672322	56677350	1.63351
G9A peaks	chr19	47190805	47193960	1.6305
G9A peaks	chr19	17861424	17864773	1.61877
G9A peaks	chr16	28220820	28223956	1.60277
G9A peaks	chr16	86196104	86203653	1.60254
G9A peaks	chr16	70054219	70064361	1.59873
G9A peaks	chr19	227016	230256	1.59282
G9A peaks	chr19	5351704	5358473	1.58892
G9A peaks	chr19	51411904	51415270	1.5801
G9A peaks	chr16	17783721	17787474	1.57941
G9A peaks	chr19	38859726	38861075	1.55721
G9A peaks	chr16	87152002	87156059	1.54707
G9A peaks	chr17	4341005	4345873	1.547
G9A peaks	chr16	8335015	8337764	1.52832
G9A peaks	chr19	63518310	63523861	1.50928
G9A peaks	chr19	50689613	50691652	1.50811
G9A peaks	chr19	44779725	44784152	1.50168
G9A peaks	chr19	38921203	38926875	1.49978
G9A peaks	chr19	59718511	59723262	1.49617
G9A peaks	chr16	8016211	8017162	1.4949
G9A peaks	chr19	45318013	45320272	1.48881
G9A peaks	chr17	34998811	35004758	1.47749
G9A peaks	chr16	87631803	87632953	1.464
G9A peaks	chr17	43215316	43218354	1.46367
G9A peaks	chr18	33397724	33398973	1.46077
G9A peaks	chr19	48983909	48987454	1.45878
G9A peaks	chr19	59094320	59101271	1.45549
G9A peaks	chr16	8932505	8933854	1.45536
G9A peaks	chr19	60419303	60421252	1.45498
G9A peaks	chr19	59119818	59126352	1.45038
G9A peaks	chr19	43635805	43640252	1.45023
G9A peaks	chr17	28492926	28495451	1.43964
G9A peaks	chr19	60383123	60384872	1.4342
G9A peaks	chr17	6112113	6116253	1.42337
G9A peaks	chr16	23092803	23095253	1.42186
G9A peaks	chr17	70445317	70447172	1.41738
G9A peaks	chr19	52423719	52425373	1.4152
G9A peaks	chr19	52631822	52642375	1.41207
G9A peaks	chr20	10146122	10150160	1.41015
G9A peaks	chr18	52924426	52928362	1.39688
G9A peaks	chr16	20517223	20520469	1.3965
G9A peaks	chr17	41845812	41848051	1.394
G9A peaks	chr16	69451226	69454672	1.39153
G9A peaks	chr16	54605018	54607652	1.38641
G9A peaks	chr17	42063102	42066464	1.38476
G9A peaks	chr16	19224413	19227751	1.37923
G9A peaks	chr19	9978422	9981854	1.37922
G9A peaks	chr19	19185205	19189474	1.37898
G9A peaks	chr17	41134306	41136475	1.3775
G9A peaks	chr17	53550613	53553352	1.36613
G9A peaks	chr19	47478922	47479965	1.36236
G9A peaks	chr19	35645004	35645873	1.35722
G9A peaks	chr19	52436405	52437654	1.356
G9A peaks	chr19	61218805	61224963	1.35551
G9A peaks	chr19	42401006	42401850	1.34544
G9A peaks	chr17	72417102	72419952	1.34443
G9A peaks	chr17	29849705	29852375	1.34433
G9A peaks	chr18	42330105	42338570	1.33952
G9A peaks	chr16	22558425	22561860	1.33922
G9A peaks	chr19	17652418	17658173	1.33918
G9A peaks	chr19	7535307	7536551	1.33785
G9A peaks	chr16	11650803	11654653	1.33064
G9A peaks	chr19	3826107	3829151	1.32938
G9A peaks	chr16	24775925	24779350	1.32863
G9A peaks	chr19	61369020	61372369	1.32819
G9A peaks	chr18	33315220	33318464	1.32715
G9A peaks	chr18	53264505	53265759	1.32333
G9A peaks	chr19	56800422	56808173	1.31376
G9A peaks	chr17	29764002	29765456	1.31215
G9A peaks	chr19	11340014	11345064	1.31209
G9A peaks	chr17	23357614	23363364	1.3118
G9A peaks	chr17	29079313	29085752	1.30957
G9A peaks	chr16	10895513	10900772	1.30257
G9A peaks	chr20	602503	603772	1.3021
G9A peaks	chr17	23112101	23115958	1.29882
G9A peaks	chr17	32310126	32311250	1.29655
G9A peaks	chr20	5328706	5330450	1.29461
G9A peaks	chr16	30813324	30814658	1.29408
G9A peaks	chr16	82291817	82295558	1.29362
G9A peaks	chr17	32126108	32136250	1.29252
G9A peaks	chr17	74799106	74803971	1.29132
G9A peaks	chr19	47008302	47011259	1.28884
G9A peaks	chr16	25664202	25667470	1.28641
G9A peaks	chr16	17137205	17142171	1.28493
G9A peaks	chr19	52665306	52668550	1.282
G9A peaks	chr19	13433504	13436357	1.27812
G9A peaks	chr19	44826607	44829672	1.27028
G9A peaks	chr19	8700512	8703362	1.26875
G9A peaks	chr19	51420123	51421852	1.26575
G9A peaks	chr16	18578001	18580766	1.26409
G9A peaks	chr17	74698205	74700660	1.26408
G9A peaks	chr19	1398202	1399161	1.2616
G9A peaks	chr17	3282823	3284473	1.257
G9A peaks	chr19	13411522	13416667	1.25674
G9A peaks	chr17	76028222	76030965	1.2537
G9A peaks	chr19	41009525	41014071	1.25317
G9A peaks	chr17	37584217	37586275	1.252
G9A peaks	chr19	56746720	56749454	1.25168
G9A peaks	chr16	87609413	87610657	1.25092
G9A peaks	chr19	43830403	43831750	1.24864
G9A peaks	chr20	1096807	1102558	1.24329
G9A peaks	chr19	51146106	51150563	1.24142
G9A peaks	chr19	6061824	6063553	1.2402
G9A peaks	chr16	16698310	16701658	1.23848
G9A peaks	chr19	52598806	52601873	1.23691
G9A peaks	chr19	4122617	4124456	1.23231
G9A peaks	chr19	18156303	18159173	1.22932
G9A peaks	chr19	41154424	41161665	1.22656
G9A peaks	chr17	26744522	26747761	1.22639
G9A peaks	chr19	49360716	49361650	1.2258
G9A peaks	chr17	32191309	32192568	1.22215
G9A peaks	chr16	69906407	69908653	1.22189
G9A peaks	chr20	1932023	1935052	1.22141
G9A peaks	chr17	51008016	51009352	1.22079
G9A peaks	chr16	7171411	7174454	1.21904
G9A peaks	chr17	41289620	41292374	1.21867
G9A peaks	chr20	4492608	4494152	1.21463
G9A peaks	chr16	17150502	17152951	1.21153
G9A peaks	chr17	32206012	32209655	1.20623
G9A peaks	chr19	13258626	13259971	1.20495
G9A peaks	chr19	55177114	55178073	1.203
G9A peaks	chr16	86252910	86255767	1.2025
G9A peaks	chr19	12960118	12961467	1.19933
G9A peaks	chr19	55520020	55522751	1.1989
G9A peaks	chr17	23724325	23726253	1.1969
G9A peaks	chr16	12662617	12664162	1.18985
G9A peaks	chr17	6145709	6148468	1.18943
G9A peaks	chr16	9837301	9839550	1.18694
G9A peaks	chr18	43033121	43037456	1.17763
G9A peaks	chr16	27839803	27842071	1.17611
G9A peaks	chr18	3593217	3594869	1.17567
G9A peaks	chr18	74822805	74824259	1.17279
G9A peaks	chr19	15422025	15422874	1.17233
G9A peaks	chr17	29906919	29908873	1.17205
G9A peaks	chr19	47795719	47800350	1.17198
G9A peaks	chr19	57333401	57334264	1.17111
G9A peaks	chr16	67034204	67037154	1.17088
G9A peaks	chr19	19179123	19180057	1.1684
G9A peaks	chr19	10033518	10037763	1.16831
G9A peaks	chr20	804908	808274	1.16764
G9A peaks	chr19	8943323	8946567	1.16748
G9A peaks	chr17	23007705	23010174	1.16712
G9A peaks	chr16	13291722	13295757	1.16667
G9A peaks	chr19	45728723	45731772	1.16542
G9A peaks	chr19	2312925	2313854	1.1634
G9A peaks	chr19	48977121	48979957	1.16095
G9A peaks	chr19	40315022	40315971	1.1591
G9A peaks	chr16	12199501	12201253	1.15806
G9A peaks	chr16	71877906	71879265	1.15593
G9A peaks	chr19	13466903	13468262	1.153
G9A peaks	chr17	7018603	7020072	1.15292
G9A peaks	chr16	28586323	28588461	1.15258
G9A peaks	chr16	82009902	82012471	1.1525
G9A peaks	chr19	60656523	60657575	1.1514
G9A peaks	chr16	56982322	56983463	1.14975
G9A peaks	chr16	29816019	29817758	1.148
G9A peaks	chr17	42394324	42398553	1.14792
G9A peaks	chr17	70116426	70118952	1.14752
G9A peaks	chr19	15601405	15603254	1.146
G9A peaks	chr16	16305210	16307072	1.14373
G9A peaks	chr17	30148009	30151054	1.14291
G9A peaks	chr16	83013303	83014972	1.14107
G9A peaks	chr19	6670521	6671365	1.14067
G9A peaks	chr19	7048525	7050672	1.14015
G9A peaks	chr19	8935207	8938771	1.13873
G9A peaks	chr19	15654623	15658752	1.13862
G9A peaks	chr19	59504705	59509950	1.13789
G9A peaks	chr19	54680218	54681162	1.13745
G9A peaks	chr16	29945702	29948651	1.13548
G9A peaks	chr19	56513105	56515054	1.13376
G9A peaks	chr16	7235906	7238562	1.13154
G9A peaks	chr19	61968002	61969051	1.13009
G9A peaks	chr19	60423817	60424966	1.12975
G9A peaks	chr19	33560626	33561771	1.12709
G9A peaks	chr16	19406120	19407563	1.12609
G9A peaks	chr16	9483022	9483871	1.1235
G9A peaks	chr19	59074916	59076575	1.11712
G9A peaks	chr19	3279703	3280851	1.11694
G9A peaks	chr16	66677825	66678759	1.1164
G9A peaks	chr19	49716803	49717667	1.11637
G9A peaks	chr19	17659206	17661563	1.11382
G9A peaks	chr16	28700622	28702567	1.112
G9A peaks	chr18	69067701	69068665	1.11183
G9A peaks	chr17	3247326	3248565	1.11108
G9A peaks	chr16	73198625	73199457	1.11086
G9A peaks	chr16	22944725	22946475	1.10783
G9A peaks	chr16	17178304	17180850	1.1078
G9A peaks	chr19	41145001	41146758	1.10462
G9A peaks	chr16	15160518	15161771	1.10356
G9A peaks	chr19	38948203	38952151	1.10223
G9A peaks	chr19	40479612	40481551	1.101
G9A peaks	chr19	41061726	41065473	1.09919
G9A peaks	chr19	12955723	12956552	1.0985
G9A peaks	chr19	15594817	15596457	1.09767
G9A peaks	chr18	55334805	55336874	1.09728
G9A peaks	chr16	82151025	82154570	1.09466
G9A peaks	chr16	75783502	75784851	1.09357
G9A peaks	chr17	6370009	6373158	1.09179
G9A peaks	chr16	54784308	54785555	1.09125
G9A peaks	chr19	51153226	51155673	1.08959
G9A peaks	chr19	2691425	2694357	1.08919
G9A peaks	chr19	61701	62760	1.088
G9A peaks	chr19	23626	27474	1.08758
G9A peaks	chr17	28679122	28680766	1.08735
G9A peaks	chr17	76428623	76429972	1.08644
G9A peaks	chr19	6083424	6084573	1.085
G9A peaks	chr18	18501523	18502357	1.08478
G9A peaks	chr16	78434216	78435375	1.0825
G9A peaks	chr16	78361202	78362053	1.08025
G9A peaks	chr18	45679023	45680752	1.07933
G9A peaks	chr17	7725117	7726171	1.07818
G9A peaks	chr19	44406708	44408556	1.07611
G9A peaks	chr16	26314520	26315450	1.075
G9A peaks	chr17	11766724	11767874	1.07383
G9A peaks	chr19	6842809	6843653	1.07356
G9A peaks	chr18	1081724	1083071	1.07322
G9A peaks	chr19	13778417	13779656	1.07308
G9A peaks	chr16	24096009	24098153	1.07215
G9A peaks	chr19	15691223	15692161	1.07133
G9A peaks	chr17	62255505	62257468	1.07123
G9A peaks	chr16	14906622	14908564	1.06855
G9A peaks	chr19	60353510	60354854	1.06744
G9A peaks	chr16	7001211	7007959	1.06586
G9A peaks	chr19	15740002	15743568	1.06523
G9A peaks	chr16	57483602	57484551	1.065
G9A peaks	chr16	28364114	28366763	1.06397
G9A peaks	chr17	53606807	53608253	1.06371
G9A peaks	chr18	53774711	53775575	1.06267
G9A peaks	chr16	33165902	33166866	1.06189
G9A peaks	chr18	12986423	12987352	1.0616
G9A peaks	chr19	34512204	34513473	1.06077
G9A peaks	chr19	55692401	55693550	1.05959
G9A peaks	chr19	63528324	63529658	1.05675
G9A peaks	chr16	25832326	25833355	1.05475
G9A peaks	chr19	59725008	59725952	1.0543
G9A peaks	chr19	61286708	61289170	1.05342
G9A peaks	chr16	16796424	16798053	1.05306
G9A peaks	chr18	58238504	58239375	1.052
G9A peaks	chr17	74832824	74833658	1.05163
G9A peaks	chr16	54343920	54344854	1.05
G9A peaks	chr17	55573906	55575061	1.04971
G9A peaks	chr17	31095003	31095957	1.04775
G9A peaks	chr16	78466404	78467453	1.04744
G9A peaks	chr19	18201614	18202653	1.04713
G9A peaks	chr19	47114207	47115251	1.04713
G9A peaks	chr19	52621826	52623174	1.04691
G9A peaks	chr19	47334105	47334974	1.04657
G9A peaks	chr16	46560720	46563060	1.046
G9A peaks	chr19	273613	274752	1.04445
G9A peaks	chr19	57180709	57181774	1.04225
G9A peaks	chr19	55894622	55895666	1.04156
G9A peaks	chr16	19942626	19943550	1.04114
G9A peaks	chr19	47509911	47510866	1.0398
G9A peaks	chr16	33111822	33112751	1.0389
G9A peaks	chr19	46980112	46980971	1.03733
G9A peaks	chr16	47522705	47523874	1.03655
G9A peaks	chr16	82729503	82730675	1.03611
G9A peaks	chr18	33614203	33615367	1.0353
G9A peaks	chr19	56617226	56619059	1.03526
G9A peaks	chr19	46785706	46788360	1.03439
G9A peaks	chr19	50787022	50787852	1.03394
G9A peaks	chr16	86092906	86094050	1.03357
G9A peaks	chr18	75382014	75383073	1.03167
G9A peaks	chr17	45172214	45173254	1.02838
G9A peaks	chr19	3190022	3191671	1.02697
G9A peaks	chr19	46815408	46816962	1.02464
G9A peaks	chr16	18407722	18408861	1.02275
G9A peaks	chr16	84180623	84181472	1.02211
G9A peaks	chr19	53833304	53834273	1.0217
G9A peaks	chr16	20341905	20343074	1.02133
G9A peaks	chr16	28225018	28226750	1.01989
G9A peaks	chr19	33464923	33466273	1.019
G9A peaks	chr18	9875724	9877263	1.01862
G9A peaks	chr19	12756021	12757250	1.01617
G9A peaks	chr19	56278214	56279053	1.01414
G9A peaks	chr18	74496925	74497774	1.01386
G9A peaks	chr19	41112523	41113868	1.0107
G9A peaks	chr16	88428014	88428958	1.01033
G9A peaks	chr19	55796820	55798254	1.00936
G9A peaks	chr19	49372426	49373475	1.00745
G9A peaks	chr17	18906415	18907867	1.0072
G9A peaks	chr16	27710305	27711154	1.00644
G9A peaks	chr19	47039206	47040457	1.0055
G9A peaks	chr19	46899112	46902371	1.00532
G9A peaks	chr16	82289401	82290656	1.005
G9A peaks	chr16	85808821	85811150	1.00456
G9A peaks	chr19	60782917	60785051	1.00392
G9A peaks	chr19	51416516	51419067	1.00029
G9A peaks	chr16	88709017	88710950	0.999329
G9A peaks	chr16	30461622	30462574	0.9968
G9A peaks	chr19	44770904	44772064	0.993667
G9A peaks	chr19	7812923	7813957	0.993286
G9A peaks	chr16	16800217	16801773	0.992714
G9A peaks	chr16	25181712	25183755	0.992545
G9A peaks	chr19	45885202	45887071	0.991895
G9A peaks	chr19	11168102	11169066	0.988571
G9A peaks	chr17	23249604	23251760	0.988498
G9A peaks	chr19	17600208	17601757	0.9856
G9A peaks	chr19	3426724	3428853	0.985
G9A peaks	chr16	86643819	86644753	0.984571
G9A peaks	chr17	34608904	34609975	0.983
G9A peaks	chr17	18346812	18348574	0.98275
G9A peaks	chr17	43229415	43230769	0.980625
G9A peaks	chr16	86879015	86879959	0.9801
G9A peaks	chr19	10836516	10837474	0.975966
G9A peaks	chr19	15507522	15509171	0.975182
G9A peaks	chr19	51832602	51833852	0.974833
G9A peaks	chr17	69697418	69698772	0.9742
G9A peaks	chr16	21603417	21604256	0.9702
G9A peaks	chr16	85778624	85779458	0.9685
G9A peaks	chr19	10188115	10189151	0.968135
G9A peaks	chr19	2581715	2583154	0.968
G9A peaks	chr17	4681303	4682455	0.963552
G9A peaks	chr19	13464025	13465272	0.963091
G9A peaks	chr16	20473404	20474373	0.9619
G9A peaks	chr16	88173620	88174854	0.9612
G9A peaks	chr17	28831501	28832550	0.961182
G9A peaks	chr17	19031904	19034173	0.959944
G9A peaks	chr19	7643405	7644364	0.958
G9A peaks	chr16	16019523	16020853	0.9545
G9A peaks	chr17	9362412	9363471	0.954375
G9A peaks	chr19	16040624	16041563	0.954143
G9A peaks	chr17	24083523	24084469	0.953071
G9A peaks	chr18	57398602	57399753	0.9506
G9A peaks	chr16	15298517	15299967	0.947308
G9A peaks	chr19	53840924	53843653	0.944857
G9A peaks	chr19	48861402	48863756	0.944856
G9A peaks	chr19	46010023	46011152	0.94475
G9A peaks	chr16	32581115	32581971	0.942857
G9A peaks	chr17	16655109	16657263	0.937727
G9A peaks	chr17	16650402	16651266	0.937625
G9A peaks	chr16	46377607	46378460	0.936714
G9A peaks	chr19	7662010	7663674	0.936529
G9A peaks	chr19	62246726	62247675	0.9365
G9A peaks	chr16	83521018	83522072	0.9359
G9A peaks	chr18	10725107	10726971	0.935312
G9A peaks	chr19	7966416	7967959	0.935167
G9A peaks	chr16	20190305	20191454	0.934
G9A peaks	chr19	40184625	40185665	0.932714
G9A peaks	chr19	56781301	56782150	0.9312
G9A peaks	chr18	75966125	75966954	0.930125
G9A peaks	chr16	87629303	87630252	0.928
G9A peaks	chr16	70663221	70664055	0.926833
G9A peaks	chr19	34878214	34880453	0.922278
G9A peaks	chr16	12660707	12661566	0.9194
G9A peaks	chr16	28980202	28982166	0.91934
G9A peaks	chr16	18254621	18255575	0.918889
G9A peaks	chr19	14147103	14148267	0.91614
G9A peaks	chr16	46965404	46966361	0.9144
G9A peaks	chr19	55273915	55275074	0.91169
G9A peaks	chr19	3259025	3260054	0.911
G9A peaks	chr17	23354705	23355766	0.910714
G9A peaks	chr18	75365705	75366769	0.9105
G9A peaks	chr18	70512804	70513775	0.91
G9A peaks	chr16	20599408	20600267	0.9095
G9A peaks	chr19	33799118	33799952	0.9075
G9A peaks	chr19	49303401	49304355	0.9052
G9A peaks	chr16	16458704	16459667	0.8965
G9A peaks	chr19	12153120	12153954	0.885
