# Supplementary material for: ZNF274 Recruits the Histone Methyltransferase SETDB1 to the 3′ Ends of ZNF Genes
Source: PLoS One. 2010 Dec 8;5(12):e15082. doi: 10.1371/journal.pone.0015082 (PMC2999557; doi:10.1371/journal.pone.0015082)
Supplement: Table S4 — ZNF274 motif distribution. (XLS) [file pone.0015082.s014.xls]

## Sheet: ZNF274_GeneInfo_M13_M11_M1
Gene ID	Gene Symbol	ChrNo	Gene Strand	Gene Start	Gene End	Region	Distance	GeneInfo	Peak Start	Peak End	Peak Intensity	M13	M11	M1
80818	ZNF436	chr1	-	23558527	23567466	gene	6037	exon_3	23561070	23561789	51	NA	CACCAGAGAACTCACACTGGAGA	NA
65243	ZNF643	chr1	+	40688365	40701939	gene	12964	exon_5	40700640	40702019	156	NA	CATGTTAGAATTCATACCGGGGA	GGCTTTTCCCCGGTATGA
339559	ZNF642	chr1	+	40715888	40734602	gene	17976	exon_6	40733490	40734239	67	NA	CATTTGAGGACTCATTCTGGAGA	GGTTTCTCTCCAGAATGA
NA	BC070106	chr1	+	141560298	141608690	5d	-77074	NA	141483090	141483359	30	AATGGAATGGGATGGAAGGGAATG	NA	NA
257106	ARHGAP30	chr1	-	159283355	159306384	gene	20275	intron_10	159285960	159286259	25	NA	NA	NA
57710	KIAA1614	chr1	+	179164188	179186545	gene	18296	intron_5	179182320	179182649	19	NA	NA	NA
26750	RPS6KC1	chr1	+	211312902	211513431	3d	224312	NA	211537050	211537379	33	NA	NA	NA
25782	RAB3GAP2	chr1	-	218390349	218512375	gd	-111064	NA	218623350	218623529	19	NA	NA	NA
339500	ZNF678	chr1	+	225817866	225976975	gene	90383	intron_3	225908070	225908429	27	NA	NA	NA
339500	ZNF678	chr1	+	225817866	225976975	gene	91613	intron_4	225908640	225910319	117	NA	CATAAAAGAATTCATACTGGAGA	GGTTTCTCTCCAGTATGA
339500	ZNF678	chr1	+	225817866	225976975	gene	133973	intron_4	225951720	225951959	23	NA	CATCAAAGAACTCACACAGGTAA	GGCTTCTTACCTGTGTGA
8443	GNPAT	chr1	+	229443541	229480342	gene	17938	intron_2	229461360	229461599	23	NA	CAGAAGAGAACTCATACTGAATG	NA
51097	SCCPDH	chr1	+	244954000	244998062	gene	17464	intron_4	244971360	244971569	19	NA	NA	NA
57116	ZNF695	chr1	-	245175476	245237978	gene	20724	intron_4	245216520	245217989	106	NA	CATAAGAGAATTCATACTGGGCA	GGTTTCTGCCCAGTATGA
93474	ZNF670	chr1	-	245175476	245308692	gene	40933	intron_1	245267310	245268209	50	NA	NA	GGTTTCTCTCCAGTATGA
79862	ZNF669	chr1	-	245329915	245334251	gene	3462	exon_4	245330340	245331239	56	NA	CATGAACGAACTCACACTGGAGA	GGTTTCTCTCCAGTGTGA
7678	ZNF124	chr1	-	245351900	245401941	gene	15037	intron_3	245386440	245387369	113	NA	NA	GGTTTCTCTCCAGTATGA
NA	BC043220	chr1	-	245404526	245405493	5d	-14576	NA	245419830	245420309	41	NA	CATAAAAGAATTCATACTGGAGA	GGCTTCTCTCCAGTATGA
10659	CUGBP2	chr10	+	11087264	11418678	gene	88800	intron_1	11175930	11176199	31	NA	NA	NA
57209	ZNF248	chr10	-	38131774	38186492	gene	25593	intron_5	38160810	38160989	18	NA	CATCAGAGAACACACACAGGGGA	GGCTTCTCCCCTGTGTGT
NA	DQ575272	chr10	+	38779050	38780944	3d	39719	NA	38818680	38818859	17	AATGGAATGGAATGCAATGGAATG	NA	NA
NA	DQ575272	chr10	+	38779050	38780944	gd	355169	NA	39134130	39134309	22	AATGGAATGGAATTGAATCGAATG	NA	NA
NA	DQ575272	chr10	+	38779050	38780944	gd	394454	NA	39173370	39173639	23	AATGGAATCGAATGGAAGGGACTC	NA	NA
NA	DQ575272	chr10	+	38779050	38780944	gd	405239	NA	39184170	39184409	25	AATGGAAATGAATCGAATGAAATG	NA	NA
NA	AK131313	chr10	-	42075705	42183499	gene	66620	intron_1	42116790	42116969	20	AATGGAATGGAATGGAATGGAATG	NA	NA
NA	AK131313	chr10	-	42075705	42183499	gene	31955	intron_1	42151440	42151649	22	NA	NA	GGTTTCTCTCCAGTATGA
NA	AK131313	chr10	-	42075705	42183499	gene	31295	intron_1	42152010	42152399	33	NA	CATAAGAGAATTCATACTGGAGA	TGCTTCTCTCCAGTATGA
NA	AK131313	chr10	-	42075705	42183499	gene	30890	intron_1	42152430	42152789	41	NA	CATAAGAGAATTCATACTGGAGA	GGGTTCTCTCCAGTATGA
8187	ZNF239	chr10	-	43372156	43373533	3d	33539	NA	43339110	43340879	158	NA	CATCAGAGAACTCACACAGGGGA	GATTTCTCCCCTGTGTGA
220992	ZNF485	chr10	+	43421860	43433358	gene	10489	exon_5	43431900	43432799	54	NA	CATCAGAAAATCCATACTGGTGA	GGCTTCTCACCAGTATGG
414236	C10orf55	chr10	-	75339739	75352541	gene	3732	intron_1	75348510	75349109	54	NA	NA	NA
10539	GLRX3	chr10	+	131824652	131872774	3d	146577	NA	131970420	131972039	86	NA	CATCAGAGAACTCACACGGGGGA	GGGTTTTCCCCCGTGTGA
7748	ZNF195	chr11	-	3336574	3356991	gene	19687	exon_6	3336780	3337829	79	NA	CATAAGAAAACCCATACTGGAGA	GGTTTTTCTTCAGAATGA
55553	SOX6	chr11	-	15948370	16454511	gene	45517	intron_1	16408800	16409189	42	NA	NA	NA
219990	PLAC1L	chr11	+	59564323	59572092	5d	-40394	NA	59523810	59524049	25	NA	NA	NA
399900	BC132896	chr11	+	61492129	61493538	3d	65875	NA	61557720	61558289	26	NA	NA	NA
53942	CNTN5	chr11	+	98397080	99732683	gd	-890841	NA	97506030	97506449	32	NA	TATTGGAGAACTCATACAGAAGA	NA
56649	TMPRSS4	chr11	+	117452936	117495766	gene	10533	intron_1	117463200	117463739	89	NA	NA	NA
84519	ACRBP	chr12	-	6617502	6626841	gene	3322	intron_5	6623190	6623849	36	NA	NA	NA
1389	CREBL2	chr12	+	12681763	12689308	3p2	11926	NA	12693600	12693779	18	NA	NA	NA
6660	SOX5	chr12	-	23576497	23993904	gene	348715	intron_9	23644800	23645579	74	NA	NA	NA
100289635	ZNF605	chr12	-	132008119	132042941	gene	30162	exon_5	132011910	132013649	148	NA	CATCAGATAACTCACACAGGAGA	TTCTTCTCTCCTGTGTGA
7574	ZNF26	chr12	+	132073128	132099226	gene	24446	exon_4	132097320	132097829	35	NA	CACATCCGAATGCATACAGGAGA	GGTTTTTCTCCTGTATGC
7637	ZNF84	chr12	+	132123950	132149958	gene	21084	exon_5	132144060	132146009	180	NA	CATCAGAGAACTCATACTGGAGA	GGTTTTTCTCCAGTATGA
7637	ZNF84	chr12	+	132123950	132149958	gene	22194	exon_5	132146040	132146249	18	NA	NA	NA
7699	ZNF140	chr12	+	132167109	132194331	gene	25790	exon_6	132192150	132193649	150	NA	CATCAGAGCATCCATACAACCAA	NA
7556	ZNF10	chr12	+	132217285	132246122	5d	-10016	NA	132206790	132207749	76	NA	CACAAGAGAATACACACTGGAGA	AGTTTTTCTCCAGTGTGT
7556	ZNF10	chr12	+	132217285	132246122	gene	25729	exon_5	132242490	132243539	60	NA	CACCAGAGGACACATACTGGAGA	GGTTTCTCTCCAGTATGT
10795	ZNF268	chr12	+	132268067	132289534	gene	21252	exon_7	132289110	132289529	30	NA	CATCAGAGAATTCATACAGGAGA	AGTTTCTCTCCTGTATGA
22862	FNDC3A	chr13	+	48448048	48681916	5p1	-1874	NA	48445980	48446369	58	NA	TCCCAGAGAACTCATACTGGTGC	NA
23026	MYO16	chr13	+	108046500	108658356	gene	49454	intron_1	108095790	108096119	22	NA	NA	NA
11183	MAP4K5	chr14	-	49976480	50068643	gene	60129	intron_8	50008350	50008679	32	NA	CATGAGAGAACTCATACTGGTGA	AGTTTATCACCAGTATGA
319139	NR_001276	chr14	+	70934806	70934877	5d	-93467	NA	70841220	70841459	20	NA	NA	NA
NA	BX248253	chr14	-	85061229	85066085	gd	1724466	NA	83341410	83341829	45	NA	CATCAGCGAGTGCACGCTGGAGT	GGTTTTACTCCAGCGTGC
440225	NF1P1	chr15	-	19386652	19399284	3d	28315	NA	19370850	19371089	19	NA	CATCAGAGAATACATACTGGAGA	TGTTTCTCTCCAGTATGT
6638	SNRPN	chr15	+	22850106	22911896	gene	14138	intron_7	22864080	22864409	23	NA	NA	NA
6638	SNRPN	chr15	+	22850106	22911896	gene	16838	intron_8	22866720	22867169	26	NA	NA	NA
6638	SNRPN	chr15	+	22850106	22911896	gene	19193	intron_9	22868970	22869629	35	NA	NA	NA
10002	NR2E3	chr15	+	69889947	69897651	3p2	11222	NA	69900990	69901349	43	NA	NA	NA
10509	SEMA4B	chr15	+	88529155	88573896	5d	-11306	NA	88517760	88517939	21	NA	NA	NA
3480	IGF1R	chr15	+	97010283	97325282	gene	180716	intron_2	97190760	97191239	53	NA	NA	NA
10127	ZNF263	chr16	+	3273487	3281460	gene	7072	exon_6	3280350	3280769	22	NA	CATCAGAGAACTCACACAGGTTA	NA
51327	ERAF	chr16	+	31446703	31447625	3d	74041	NA	31520460	31521029	35	NA	CATCGAAGTAGTCATACCGGAGA	GGTTTCTCTCCGGTATGA
124411	ZNF720	chr16	+	31632054	31713691	gene	42125	intron_2	31673880	31674479	53	NA	CATCAAAGAATTCATACCGGAGA	GGTTTCTCTCCGGTATGA
10308	ZNF267	chr16	+	31792579	31836128	gene	42370	exon_4	31834440	31835459	92	NA	CATCGGAGAATTCATACTGGCCA	GGTCTCTGGCCAGTATGA
6535	SLC6A8	chr16	+	33691569	33692827	3d	81140	NA	33772590	33772829	22	AATGGAATGGAATTAAATGGAGAA	NA	NA
6535	SLC6A8	chr16	+	33691569	33692827	3d	82520	NA	33773970	33774209	31	AATGGAATGGAGTGGAATGGAGTG	NA	NA
89970	RSPRY1	chr16	+	55777741	55830448	gene	30853	intron_8	55808340	55808849	37	NA	NA	NA
NA	KIAA1954	chr16	+	67121548	67158540	gene	34036	exon_6	67154850	67156319	142	NA	CATCAGAGGATCCATACTGCAGA	GGGTTCTCTGCAGTATGG
NA	KIAA1954	chr16	+	67121548	67158540	gene	34981	exon_6	67156350	67156709	24	NA	NA	NA
7571	ZNF23	chr16	-	70039013	70045377	gene	5518	exon_2	70039620	70040099	29	NA	CATCAGAGGATACATACTGGGGA	GGTTTCTCCCCAGTATGT
162239	ZFP1	chr16	+	73739921	73763633	gene	21498	exon_4	73761000	73761839	89	NA	NA	GGTCGCTCTCCTGTATGA
124961	ZFP3	chr17	+	4922477	4940393	gene	14037	exon_2	4936020	4937009	52	NA	CATCAGAGAATTCATACAGGGGA	GGTTTGTCCCCTGTATGA
57336	ZNF287	chr17	-	16395433	16413189	gene	16795	exon_6	16395750	16397039	51	NA	CATCAAACCACTCACACTGGAGA	GATTTCTCTCCAGTGTGA
57547	ZNF624	chr17	-	16464772	16497883	gene	30824	exon_6	16466340	16467779	51	NA	CATCAGAAAATTCATACTGGAGT	GGTTTCTCTCCAGTGTGA
NA	CR592128	chr17	+	21948201	21949112	gd	339278	NA	22287360	22287599	29	AATGGAATGGAGTGGAGTGGAATG	NA	NA
NA	CR592128	chr17	+	21948201	21949112	gd	343808	NA	22291830	22292189	33	AATGGAATGGAGTGGAATGGAATG	NA	NA
83539	CHST9	chr18	-	22749611	22976969	gene	15045	intron_1	22961820	22962029	18	NA	NA	NA
84307	ZNF397	chr18	+	31075016	31101095	gene	5118	intron_3	31080030	31080239	20	NA	NA	GGTTCCTCCCCACTATGA
84307	ZNF397	chr18	+	31075016	31101095	gene	12888	intron_3	31087680	31088129	45	NA	CATCAGAGAATTCATACTGGAGA	GGTCTCTCTCCAGTATGA
10778	ZNF271	chr18	+	31124264	31144728	gene	16740	exon_3	31140480	31141529	60	NA	CATCACAGAATTCATACAGGTGA	GGTTTCTCACCTGTATGA
23239	PHLPP	chr18	+	58533713	58798646	5d	-26574	NA	58506810	58507469	50	NA	NA	NA
9150	CTDP1	chr18	+	75540788	75615495	gene	52431	intron_11	75593010	75593429	29	NA	NA	NA
115196	ZNF554	chr19	+	2770871	2787733	gene	14523	exon_6	2784750	2786039	163	NA	NA	GGCTTCTCTCCAGTATGA
126295	ZNF57	chr19	+	2851963	2869474	gene	16426	exon_4	2868030	2868749	49	NA	CATGTGAGAACTCACACAAAAGA	GGCCTGTCTTTTGTGTGA
79230	ZNF557	chr19	+	7020470	7038978	gene	14139	exon_8	7034070	7035149	113	NA	NA	GATTTCTCTCCATTATGT
148156	ZNF558	chr19	-	8781381	8794565	gene	11241	exon_6	8782980	8783669	100	NA	CACAATAGCATTCATACAGGGGA	GGTTTCTCCCCTGTATGA
374879	ZNF699	chr19	-	9266985	9276795	gene	9616	exon_5	9266970	9267389	53	NA	CATGTGAAAACTCACACTAGAGA	ATGTTTTCTCTAGTGTGA
84527	ZNF559	chr19	+	9295854	9322838	gene	18665	intron_6	9313950	9315089	108	NA	CATAAAAGAATACATACAGGGGA	GGCCTCTCCCCTGTATGT
7730	ZNF177	chr19	+	9295982	9353866	gene	57087	exon_12	9352530	9353609	115	NA	CATGTGAGAACCCACACTGGAGA	GGTTTCTCTCCAGTGTGG
147741	ZNF560	chr19	-	9438030	9470279	gene	31245	exon_10	9438840	9439229	19	NA	CACATGCGAACTCACACAGAAGA	AGTCTCTCTTCTGTGTGA
79088	ZNF426	chr19	-	9499680	9510266	gene	9702	exon_6	9500070	9501059	74	NA	CATATAAGAACTCACACTGGAGA	GGCTTCTCTCCAGTGTGA
162993	ZNF846	chr19	-	9723668	9740410	gene	10946	intron_5	9729300	9729629	34	NA	NA	GGCTTCTCTCCAGTGTGA
55552	ZNF823	chr19	-	11693079	11710760	gene	16296	exon_4	11694360	11694569	19	NA	CATGAAAGGACTCACACGGGAGA	GGTTGTTCTCCCGTGTGA
126068	ZNF441	chr19	+	11738814	11755893	gene	13655	exon_5	11752230	11752709	29	NA	TATGAAAGGACTCACACTGGAGA	GATTGTTCTCCAGTGTGA
NA	AX747405	chr19	+	11959431	11999553	gene	27623	intron_2	11986920	11987189	26	NA	NA	GGTTTCTCTCCAGTGTGA
729747	ZNF878	chr19	-	12015619	12028127	gene	12483	exon_5	12015450	12015839	26	NA	CATGTAAGGACTCACGCTGGCTA	AGTTTCTAGCCAGCGTGA
NA	DKFZp667D1019	chr19	+	12036545	12049626	gene	11469	exon_3	12047730	12048299	24	NA	CACATGAAAATGCACACTAGAAT	NA
NA	DKFZp667D1019	chr19	+	12036545	12049626	gene	12909	exon_3	12049290	12049619	22	NA	CATAGAAAGATTCACACTGGCGA	GGTTTCTCGCCAGTGTGA
7695	ZNF136	chr19	+	12134918	12161064	gene	24216	exon_4	12159000	12159269	26	NA	NA	GGTTTCTCTCCAGTATGG
7695	ZNF136	chr19	+	12134918	12161064	gene	24681	exon_4	12159300	12159899	51	NA	CATGAAATGATTCACACTGGTGA	GGTTTCTCACCAGTGTGA
51710	ZNF44	chr19	-	12196502	12266714	gene	46965	intron_4	12219390	12220109	44	NA	CATGAAAAGACTCATACTGGAGA	GGTTTCTCTCCAGTATGA
51710	ZNF44	chr19	-	12196502	12266714	gene	22320	intron_4	12244290	12244499	21	NA	CATGAAAGGACTCACACTGGAGA	GGTCTTTCTCCAGTGTGA
79973	ZNF442	chr19	-	12321184	12337475	gene	15156	exon_6	12321960	12322679	34	NA	CATGAAAGAACTCACACTGGAGA	GGTTTCTCTCCAGTGTGA
163051	ZNF709	chr19	-	12432997	12456632	gene	19443	exon_4	12436980	12437399	36	NA	CATGAAAGAACTCATACTGGAGA	GGTTTCTCTCCAGTATGA
163051	ZNF709	chr19	-	12432997	12523317	gene	24373	intron_1	12498270	12499619	85	NA	CATGAAAGAACTCATACTGGGGA	GGTTTCTCCCCAGTATGA
84449	ZNF333	chr19	+	14661612	14692772	gene	28967	exon_13	14690070	14691089	65	NA	CACGTGAGAACTCACACTGGAGA	GGCTTCTCTCCAGTGTGA
7561	ZNF14	chr19	-	19682280	19704921	gene	21067	exon_4	19682970	19684739	43	NA	CACGAAACAACTCACACTGGAGA	GGTTTCTCTCCAGTGTGA
NA	DKFZp761G18121	chr19	-	19757650	19793560	5d	-13879	NA	19806990	19807889	56	NA	CATAAGATACTTCATACTGGAGA	GGCTTCTCTCCAGTATGA
56242	ZNF253	chr19	+	19837713	19866459	gene	26096	exon_2	19863720	19863899	17	NA	CATAAGAAAATTCATACTGGAGA	GGTTTCTCTCCAGTATGA
56242	ZNF253	chr19	+	19837713	19866459	gene	26606	exon_2	19864170	19864469	26	NA	CATAAAAGAACTCATACTGGAGA	GGTTTCTCTCCAGTATGA
81931	ZNF93	chr19	+	19872786	19906766	gene	33008	exon_4	19905480	19906109	33	NA	CATAAGAGAATTCATACTGGAGA	GGTTTCTCTCCAGTATGA
7643	ZNF90	chr19	+	20049802	20098885	gene	40252	intron_3	20089950	20090159	18	NA	CATAAGAGAATTCATACTGGAGA	CGTTTCTCTCCAGTATGA
7643	ZNF90	chr19	+	20049802	20098885	gene	41122	intron_3	20090820	20091029	17	NA	CATAAGATAATTCATACTGGAGC	GGTTTCGCTCCAGTATGA
664701	ZNF826	chr19	-	20369132	20369666	gene	402	exon_1	20369160	20369369	20	NA	TATAAGACAATTCATACTGGAGA	GGTTTCTCTCCAGTATGA
100129842	ZNF737	chr19	-	20518672	20540381	gene	20877	exon_4	20519190	20519819	37	NA	CATAAGAGAATTCATACTGGAGA	GGTTTCTCTCCAGTATGA
284443	ZNF493	chr19	+	21371770	21402136	5d	-12911	NA	21358650	21359069	19	NA	CATAAGAGAATTCATACTGGTGA	GGTTTCTCACCAGTATGA
NA	HZF26	chr19	+	21480276	21530908	gene	31193	intron_3	21511350	21511589	30	NA	CATAAGAGAATTCATACTGGAGA	GGTTTCTCTCCAGTATGA
NA	HZF26	chr19	+	21480276	21530908	gene	31658	intron_3	21511650	21512219	30	NA	GACAAGAAAATTCATACTGGAGA	GGTTTCTCTCCAGTATGA
NA	BC033373	chr19	-	21562075	21568648	5d	-61801	NA	21630240	21630659	30	NA	CATAAGATAACTCATGCTGGAGA	NA
7594	ZNF43	chr19	-	21779591	21810810	gene	27676	exon_4	21783000	21783269	25	NA	CATAAGAAAATTCACATTGAAAA	GGTTTCTTTTCAATGTGA
7757	ZNF208	chr19	-	21907599	21985585	gene	40271	intron_4	21945210	21945419	19	NA	CATAAGAAAATTCATGCTGGAGA	AGTTTCTCTCCAGCATGA
148198	ZNF98	chr19	-	22365738	22396988	5d	-49911	NA	22446540	22447259	54	NA	CGTAAGAGAATTCATACTGGAGA	GGTTTTTCTCCAGTATGA
7652	ZNF99	chr19	-	22730846	22744624	5d	-87970	NA	22832400	22832789	28	NA	CATAAGAGAATTCACACTGGAGA	GGTTTCTCTCCAGTGTGA
NA	BC128130	chr19	-	22950937	22962009	3p1	11695	NA	22950060	22950569	29	NA	CATAAGAGAATTCATACTGGAGA	GGTTTCTCTCCAGTATGA
388523	ZNF728	chr19	-	22950937	22962009	gene	10975	exon_3	22950750	22951319	33	NA	CATAAGACAATTCATGCTGGAGA	GGTTTCTCTCCAGCATGA
NA	AK023040	chr19	-	23233339	23248872	3d	51103	NA	23197650	23197889	25	NA	NA	GGTTTCTCTCCAGTATGA
3921	RPSA	chr19	+	23737655	23802759	3p2	69699	NA	23806920	23807789	26	NA	CATAAGAGGATGCACACTGGAGA	GGTTTCTCTCCAGTGTGC
9534	ZNF254	chr19	+	24061815	24104494	gene	40709	exon_4	24102330	24102719	33	NA	CATAAGAGAATTCATACTGGAGA	GGTTGCTCTCCAGTATGA
148103	ZNF599	chr19	-	39940818	39955950	gene	13546	exon_4	39941610	39943199	120	NA	CACATGAGGATTCACACTGGAGA	GGTTTCTCTCCAGTGTGA
90075	ZNF30	chr19	+	40109646	40127916	gene	17213	exon_5	40126410	40127309	54	NA	CATGGAAGACTTCACACTGGCGA	GGCTTCTCGCCAGTGTGA
7705	ZNF146	chr19	+	41397343	41421515	gene	22291	exon_4	41419350	41419919	32	NA	CATGAGAAAATCCATATTGGAGA	GGCTTCTCTCCAATATGG
57677	ZFP14	chr19	-	41519001	41550713	gene	26784	exon_4	41523840	41524019	19	NA	CATCACAAACTTCACACCGGTGA	GGTTTCTCACCGGTGTGA
284406	ZFP82	chr19	-	41574700	41601390	gene	25156	exon_5	41575830	41576639	45	NA	CATCAGAGGATTCATACTGGTGA	GGTTTCTCACCAGTATGA
84924	ZNF566	chr19	-	41630421	41672177	gene	40143	exon_5	41631720	41632349	75	NA	CATCAGAGAATTCATACTGGGGA	GGTTTTTCCCCAGTATGA
339324	ZNF260	chr19	-	41696741	41697980	gene	996	exon_1	41696850	41697119	25	NA	CATGTGAGAATTCATACAGGTGA	GGCTTATCACCTGTATGA
57711	ZNF529	chr19	-	41726362	41756037	gene	25978	exon_6	41729550	41730569	127	NA	CATCAGAGGATTCATACTGGTGA	GGTTTTTCACCAGTATGA
57711	ZNF529	chr19	-	41726362	41756037	gene	25303	exon_6	41730600	41730869	19	NA	TATCAGAAAATACATACTGGTGG	NA
92283	ZNF461	chr19	-	41820122	41849579	gene	27720	exon_6	41821380	41822339	75	NA	CATCAGAAAATTCATTCTGGCAA	GGTTTCTTGCCAGAATGA
163081	ZNF567	chr19	+	41870369	41903303	gene	32445	exon_6	41902200	41903429	108	NA	CATGAGAAAACTCATAATGAGGA	GGTTTCTCCTCATTATGA
NA	LOC342892	chr19	-	41932753	41955556	gene	22562	exon_5	41932770	41933219	65	NA	CATTGGAGAATTCATACTGGTGA	GGTCTCTCATCTGTATAC
NA	CR604242	chr19	+	41980259	42010843	gene	21750	intron_2	42001620	42002399	50	NA	CATCAGAGAATTCATACTGGTGA	GATTTCTCACCAGTATGA
25850	ZNF345	chr19	+	42033106	42062310	gene	26908	exon_3	42059640	42060389	36	NA	CATCAGAGAATTCATACTGGTGA	GGTTTCTCACCAGTATGA
147923	ZNF420	chr19	+	42261221	42312491	gene	49893	exon_5	42310350	42311879	91	NA	CATGAGCGAATTCACACAGGTGA	GGTTTCTCACCTGTGTGA
163087	ZNF383	chr19	+	42400667	42426414	gene	25392	exon_5	42425730	42426389	81	NA	CATCAGAGAATTCACACTGGTGA	GGTTTCTCACCAGTGTGA
148266	ZNF569	chr19	-	42593899	42627706	gene	31352	exon_2	42595740	42596969	40	NA	CATATGAGAAGTCATACAGGAGA	GGTTTTTCTCCTGTATGA
148268	ZNF570	chr19	+	42650513	42668082	gene	17016	exon_6	42667110	42667949	37	NA	CATCAGAGAATACATACTGGAGA	GGTCTCTCTCCAGTATGT
390927	ZNF793	chr19	+	42689680	42726079	gene	30619	exon_8	42720120	42720479	21	NA	CATCAGAGAACACACACAGGAGA	GGTCTCTCTCCTGTGTGT
NA	BC042488	chr19	+	42731690	42770086	gene	16179	intron_1	42747240	42748499	108	NA	CATCAGAGAATTCATACAGGTGA	GGTTTCTCACCTGTATGA
163115	ZNF781	chr19	-	42851905	42852889	gene	545	exon_1	42851970	42852719	29	NA	CACCAGAGAACTCATACTAATGA	GACTTCTCACCAGTGTGA
126231	ZNF573	chr19	-	42921040	42999780	gene	14701	intron_1	42984990	42985169	21	NA	NA	NA
126231	ZNF573	chr19	-	42921040	42999780	gene	13816	intron_1	42985560	42986369	77	NA	CATCAGAGAATTCATACTGGTGA	GGTTTCTCACCAGTATGA
339327	ZNF546	chr19	+	45194868	45215354	gene	16916	exon_7	45211680	45211889	24	NA	CATCACACAATCCATGCTGGGGA	GGTCTCTCCCCAGCATGG
163131	ZNF780B	chr19	-	45232103	45246543	3p1	14779	NA	45231540	45231989	27	NA	CATCTGAGAATCCGTACTGCTGA	GGTTTCTCAGCAGTACGG
163131	ZNF780B	chr19	-	45232103	45246543	gene	14269	exon_3	45232140	45232409	23	NA	CCTCAGAGTATTCATACTGGTGA	GGTTTCTCACCAGTATGA
NA	HZF19	chr19	+	49023312	49044890	gene	20147	exon_6	49042980	49043939	76	NA	CATGAGAGAATTCACACTGGTGA	GGTTTCTCACCAGTGTGA
342908	ZNF404	chr19	-	49068354	49076128	gene	7094	exon_2	49068480	49069589	50	NA	NA	GGCTTCTCACCAGTATGA
7733	ZNF180	chr19	-	49671698	49696412	gene	23298	exon_7	49672170	49674059	171	NA	CATCAAAGAATTCATACTGGGGA	GGCTTCTCTCCGGTATGT
7728	ZNF175	chr19	+	56766342	56784803	gene	16067	exon_5	56782050	56782769	47	NA	NA	GGTATATCACCTGTATGA
84765	ZNF577	chr19	-	57067065	57083001	3p2	25597	NA	57056550	57058259	76	NA	CATAAGAAAACTCATCATGCAGT	NA
84765	ZNF577	chr19	-	57067065	57083001	gene	14782	exon_7	57067770	57068669	51	NA	NA	AGTTTCTCTCCAGTATGT
65251	ZNF649	chr19	-	57084299	57100059	5d	-10385	NA	57109830	57111059	74	NA	CATCAGAGAACTCACACAGGAGA	GGTTTCTCTCCTGTGTGA
79898	ZNF613	chr19	+	57122499	57140817	gene	17330	exon_6	57139620	57140039	20	NA	NA	GACTTCTCTCCTGTATGA
79898	ZNF613	chr19	+	57122499	57140817	gene	17960	exon_6	57140250	57140669	33	NA	CATCGGAGAACTCATACAGGGGA	GGTCTCTCCCCTGTATGA
284370	ZNF615	chr19	-	57186399	57203270	gene	14181	exon_6	57188460	57189719	98	NA	NA	GGTTTTTCTCCTGTATGA
284371	ZNF841	chr19	-	57259683	57262633	gene	929	exon_1	57261390	57262019	29	NA	CATCATATAATCCATGCAGGAAA	GGTTTCTTTCCTGCATGG
90317	ZNF616	chr19	-	57309464	57335003	gene	24114	exon_5	57310230	57311549	134	NA	CATTGGAGAATTCATACCGGCGA	GTTTTCTGTCCAGTATGA
162962	ZNF836	chr19	-	57349936	57366556	gene	15332	exon_5	57350670	57351779	56	NA	CATAAGATAATTCATACCAGAGA	GGTTTCTCTCCAGTATGA
162963	ZNF610	chr19	+	57531372	57561923	gene	30197	exon_6	57561210	57561929	31	NA	CATCAAATAATTCATAGTACAGA	GGCTTCTCTGTACTATGA
147660	ZNF578	chr19	+	57648640	57711943	gene	20809	intron_2	57668550	57670349	73	NA	NA	GGTTTCTCTCCAGTAAGA
388558	ZNF808	chr19	+	57722720	57759529	gene	26754	exon_3	57749280	57749669	26	NA	CATCGTAGACTTCATAGTGGTGA	GGTTTTTCACCACTATGA
388558	ZNF808	chr19	+	57722720	57759529	gene	27159	exon_3	57749760	57749999	25	NA	CATACAAGAATTCACACTGGAGA	GTTTTTTCTCCAGTGTGA
55769	ZNF83	chr19	-	57808078	57809629	gene	1355	exon_1	57808170	57808379	18	NA	CATCGGAAAATTCACACTGGAGA	GGTTTCTCTCCAGTGTGA
79788	ZNF665	chr19	-	58358363	58388431	gene	27602	exon_4	58360320	58361339	84	NA	NA	GGTTTTTCTCCAGTATGG
79788	ZNF665	chr19	-	58358363	58388431	5d	-19603	NA	58407540	58408529	50	NA	CACCAAAAAATCTATGCTGGAGA	GGTTTCTCTCCAGCATAG
342926	ZNF677	chr19	-	58430449	58449753	gene	17239	exon_5	58432170	58432859	37	NA	CATCAGAATATACATCCTGGAGA	GGTTTCTCTCCAGGATGT
55422	ZNF331	chr19	+	58715988	58775335	gene	56561	exon_7	58772190	58772909	44	NA	CATCAGAAGATCCACACCGGTGA	GGTTTCTCACCTGTGTGA
147949	ZNF583	chr19	+	61607529	61628212	gene	19520	exon_5	61626150	61627949	103	NA	CATCAGAGAGTTCATACTGGAGA	GGTTTTTCTCCAGTATGA
63934	ZNF667	chr19	-	61643017	61676249	gene	31635	exon_6	61644450	61644779	40	NA	CATGAAAGAATTCACACTGGAGA	GGCTTCTCTCCAGTGTGA
57573	ZNF471	chr19	+	61711023	61732081	gene	17591	exon_5	61728030	61729199	34	NA	CATCAAAGAGTACATTCTGGAGA	GGTTTCTCTCCAGAATGT
388566	ZNF470	chr19	+	61770701	61792090	gene	10308	intron_5	61780560	61781459	35	NA	CATCAGAGAGTTCATACTGGAGA	GGTTTCTCTCCAGTATGA
57663	USP29	chr19	+	62323320	62335105	5p2	-8776	NA	62314110	62314979	41	NA	CACCAGGAAATCCATAGTGGAGA	CATTTCTCTCCACTATGG
284306	ZNF547	chr19	+	62566690	62582737	gene	14149	exon_4	62580720	62580959	22	NA	CACCAGACAATCCACTCTGGAGA	GGCCTTTCTCCAGAGTGG
55659	ZNF416	chr19	-	62774745	62782055	gene	6201	exon_4	62775600	62776109	35	NA	CACCAGAGAATTCACACTACAGC	NA
80095	ZNF606	chr19	-	63180252	63206526	gene	24502	exon_7	63181500	63182549	90	NA	CATGAGATAATTCATTCTGGAAT	GGCTTAATTCCAGAATGA
65982	ZSCAN18	chr19	-	63310786	63321575	gene	9981	exon_2	63310770	63312419	115	NA	CATGAGAAAACCCACATAGGAAA	GGCTTCTTTCCTATGTGG
79673	ZNF329	chr19	-	63331056	63332682	gene	1198	exon_1	63330870	63332099	146	NA	CATCAAAAGATCCATTCTGGGGA	GGTTTCTCCCCAGAATGG
79673	ZNF329	chr19	-	63329513	63358289	5d	-11670	NA	63369360	63370559	96	NA	NA	NA
10782	ZNF274	chr19	+	63386207	63416739	gene	14157	intron_4	63399540	63401189	195	NA	NA	NA
10782	ZNF274	chr19	+	63386207	63416739	gene	29937	exon_8	63415890	63416399	50	NA	CACCTGAGGACTCACACTGGCGC	GGCTTAGCGCCAGTGTGA
27300	ZNF544	chr19	+	63431881	63466820	gene	33628	exon_7	63464580	63466439	150	NA	CATCAGAGAATTCATACTGGAGA	GGTTTCTCTCCAGTATGA
84226	C2orf16	chr2	+	27652892	27659093	gene	3192	exon_1	27655950	27656219	32	NA	NA	NA
440867	FLJ16124	chr2	+	65517348	66153255	gene	38456	intron_2	65555640	65555969	30	NA	NA	NA
51471	NAT8B	chr2	-	73781143	73781975	5d	-12969	NA	73794810	73795079	33	NA	NA	NA
55258	THNSL2	chr2	+	88255272	88267261	3p2	18227	NA	88273380	88273619	29	NA	NA	NA
NA	DQ576041	chr2	-	91079061	91079090	3d	22506	NA	91056480	91056689	28	NA	NA	NA
84874	ZNF514	chr2	-	95177126	95188826	gene	9792	exon_5	95178450	95179619	140	NA	CATCAGAGGACTCATACTGGAGA	GGCTTTTCTCCAGTATGA
7549	ZNF2	chr2	+	95194909	95213791	3d	49870	NA	95244120	95245439	123	NA	NA	GGTTTCTCCCCAGTGTGA
7549	ZNF2	chr2	+	95194909	95213791	3d	50740	NA	95245530	95245769	20	NA	NA	NA
51252	FAM178B	chr2	-	96905345	96980965	gene	34751	intron_6	96946050	96946379	27	NA	NA	NA
3554	IL1R1	chr2	+	102053267	102162766	gene	75522	intron_1	102128280	102129299	55	NA	NA	NA
3554	IL1R1	chr2	+	102053267	102162766	gene	76152	intron_1	102129330	102129509	17	NA	NA	NA
80146	UXS1	chr2	-	106076190	106177227	5d	-13082	NA	106190160	106190459	31	NA	CAACAGAGAACTCACACTGGAGA	GGCTCCTCTCCAGTGTGA
2863	GPR39	chr2	+	132890616	133120639	gene	50123	intron_1	132940500	132940979	35	NA	NA	NA
26003	GORASP2	chr2	+	171493227	171531886	5d	-16993	NA	171475950	171476519	52	NA	NA	NA
NA	DD413621	chr2	-	186120116	186120139	3d	37145	NA	186082890	186083099	17	NA	NA	NA
401024	FLJ44048	chr2	+	186378005	186406262	gd	138024	NA	186515880	186516179	30	NA	NA	NA
245929	DEFB115	chr20	+	29309127	29311096	5d	-26923	NA	29282100	29282309	26	AATGGAATGGGATTGAATGGAATG	NA	NA
245929	DEFB115	chr20	+	29309127	29311096	5d	-23818	NA	29285190	29285429	21	AATGGAGTGTAATTGAATGGAATG	NA	NA
2937	GSS	chr20	-	32979896	33007262	5p1	-1437	NA	33008610	33008789	19	NA	NA	NA
NA	DKFZp547G0215	chr20	-	44476275	44521322	gene	2838	exon_3	44518200	44518769	32	NA	CATCAGAGAACTCACACAGGAGA	GGTTTTTCTCCTGTGTGA
149986	LSM14B	chr20	+	60130911	60143829	5d	-13027	NA	60117540	60118229	75	NA	NA	NA
149986	LSM14B	chr20	+	60130911	60143829	5d	-12247	NA	60118500	60118829	33	NA	NA	NA
7179	TPTE	chr21	-	9928613	10012791	3d	136942	NA	9875760	9875939	19	ATTTGAATGGAATGGAATGGAATG	NA	NA
6453	ITSN1	chr21	+	33936653	34183479	gene	187566	intron_27	34124130	34124309	21	NA	NA	NA
23543	RBM9	chr22	-	34464728	34566576	gene	27742	intron_1	34538730	34538939	20	NA	NA	NA
7476	WNT7A	chr3	-	13835082	13896619	5d	-22075	NA	13918260	13919129	27	NA	NA	NA
7476	WNT7A	chr3	-	13835082	13896619	5d	-22810	NA	13919220	13919639	41	NA	CATGTGAGAACTCATACAGGTGA	GGCTTTTCACCTGTATGA
201595	STT3B	chr3	+	31549494	31652560	5d	-41830	NA	31507440	31507889	30	NA	NA	NA
NA	BC014381	chr3	-	44516019	44527109	gene	11055	exon_3	44515500	44516609	54	NA	CACCAGAGGCTTCACACAAGTGA	GGCTTTTCACTTGTGTGA
55888	ZNF167	chr3	+	44571707	44599977	gene	15807	intron_5	44587020	44588009	33	NA	CACCAGAGACTTCACACGGGTGA	GGCTTTTCACCCGTGTGA
91392	ZNF502	chr3	+	44729141	44740327	gene	9063	exon_4	44736990	44739419	142	NA	CATCAGAGAATTCACACTGGTGA	GGCTTCTCACCAGTGTGA
115560	ZNF501	chr3	+	44746127	44753579	gene	5157	exon_3	44750790	44751779	61	NA	CACCAGCGAATTCATACTGGAGA	GGTTTCTCTCCAGTATGA
6787	NEK4	chr3	-	52719840	52779991	gene	37547	intron_15	52742280	52742609	22	NA	CATCTTGTAATCCATTCTGGAGA	GGCCTCTCTCCAGGATGA
100131827	ZNF717	chr3	-	75868718	75916945	gene	47171	exon_5	75868590	75870959	40.1302	NA	CATCACAGAACTCACACAGGGGA	GGTTTTTCCCCTGTGTGA
152687	ZNF595	chr4	+	43226	186092	gene	33663	intron_3	76470	77309	36	NA	CATAAGAATATTCATACTGGAGA	GGTTTCTCTCCAGTATGA
152687	ZNF595	chr4	+	43226	186092	gene	102363	intron_3	144990	146189	54	NA	CATAAGAGAATCCATACTGGAGA	GGTTTCTCTCCAGTATGG
642280	ZNF876P	chr4	+	196398	239771	gene	41501	exon_2	237750	238049	22	NA	CATAAGAGAATTCATACTGGAGA	GGTTTCTCTCCAGTATGA
654254	ZNF732	chr4	-	249481	289263	gene	33664	intron_2	255240	255959	61	NA	CATAAGAGAATTCATACTGGAGA	GGCTTCTCTCCAGTATGA
7700	ZNF141	chr4	+	321595	367759	gene	35584	intron_4	356820	357539	41	NA	NA	GGTTTCTCTCCAGTATGA
7700	ZNF141	chr4	+	321595	367759	gene	36709	intron_4	357750	358859	55	NA	CACAAGATAATTCATTCTGGGGA	TTTTTTTCCCCAGAATGA
170960	ZNF721	chr4	-	409223	457998	gene	32539	intron_2	425250	425669	23	NA	CATAAGAGAACTCATACCAGGGG	NA
170960	ZNF721	chr4	-	409223	457998	gene	31054	intron_2	426030	427859	48	NA	TATAAGAAAATTCATACTGGAGA	GGTTTATCTCCAGTATGA
NA	LOC389203	chr4	+	25524948	25540531	gd	199331	NA	25724190	25724369	22	NA	CATCAGAGAACTCACGCAGGGCA	GGCTTCTGCCCTGCGTGA
NA	DQ590127	chr4	+	48899818	48899848	5d	-89669	NA	48810030	48810269	18	AATGGAATGGAATGGAATGGAATG	NA	NA
NA	DQ590127	chr4	+	48899818	48899848	5d	-86204	NA	48813480	48813749	24	AATGGAATGGAATGGAATGGAATG	NA	NA
NA	DQ590127	chr4	+	48899818	48899848	5d	-55649	NA	48844050	48844289	23	AATGGAATGGAATGGAATGGAATG	NA	NA
2638	GC	chr4	-	72826274	72888622	5d	-58417	NA	72946950	72947129	21	NA	NA	NA
84779	NAA11	chr4	-	80457295	80466195	5d	-26624	NA	80492730	80492909	26	NA	NA	NA
7204	TRIO	chr5	+	14196828	14562458	gene	112496	intron_1	14309070	14309579	39	NA	NA	NA
56147	PCDHA1	chr5	+	140146059	140372115	5d	-21820	NA	140123370	140125109	69	NA	TATAAGAGAATTCATACTGTTGA	GGTTTTTCAACAGTATGA
56121	PCDHB15	chr5	+	140605330	140607985	3d	13654	NA	140618760	140619209	56	NA	CACTAGAGAACTCATGCTGCAGG	NA
56121	PCDHB15	chr5	+	140605330	140607985	3d	15214	NA	140619990	140621099	111	NA	NA	NA
91975	ZNF300	chr5	-	150254156	150264584	gene	8805	exon_6	150255090	150256469	78	NA	CACCACAGAGCTCATACTGGAGA	GGCTTCTCTCCAGTATGA
134466	LOC134466	chr5	-	150290211	150303732	gene	12538	exon_4	150290550	150291839	97	NA	CATCAGAGAATACATACTGGGGA	GGCTTTTCCCCAGTATGT
134466	LOC134466	chr5	-	150290211	150306323	5p2	-4266	NA	150310350	150310829	43	NA	NA	NA
6940	ZNF354A	chr5	-	178071127	178090309	gene	18455	exon_5	178071690	178072019	45	NA	CATCGAAGGATTCATACAGGAGA	GGTTTTTCTCCTGTATGA
6940	ZNF354A	chr5	-	178071127	178090309	gene	17690	exon_5	178072440	178072799	27	NA	CATCTAAGAACCCATACTGTGGA	GATTTCTCCACAGTATGG
117608	ZNF354B	chr5	+	178219606	178244021	gene	23338	exon_5	178242810	178243079	23	NA	CATTTAAGGACCCATACTGTGGA	CATTTCTCCACAGTATGG
80108	ZFP2	chr5	+	178255521	178292816	gene	36233	exon_5	178291080	178292429	82	NA	NA	GGTTTTTCTCCAGTATGG
80108	ZFP2	chr5	+	178255521	178292816	gene	37148	exon_5	178292520	178292819	27	NA	NA	NA
285676	ZNF454	chr5	+	178300829	178326040	gene	24420	exon_5	178325010	178325489	53	NA	CATCGGAAAATTCACACTGGAGA	GGTTTCTCTCCAGTGTGA
30832	ZNF354C	chr5	+	178420212	178440297	gene	18947	exon_5	178438680	178439639	78	NA	CATCAGAGGTTTCATACTGGAGA	AGTTGTTCTCCAGTATGA
5601	MAPK9	chr5	-	179595389	179640214	gene	22610	intron_4	179617500	179617709	18	NA	NA	NA
5601	MAPK9	chr5	-	179595389	179640214	gene	21890	intron_4	179617770	179618879	89	NA	CATGAGAGAACTCATACTGGAGA	GGTTTCTCTCCAGTATGA
90933	TRIM41	chr5	+	180592996	180595414	3p1	3268	NA	180596160	180596369	19	NA	NA	NA
603282	ZNF204P	chr6	-	27433580	27447283	gene	12479	exon_4	27434280	27435329	92	NA	NA	NA
346157	ZNF391	chr6	+	27464502	27477206	gene	12242	exon_3	27476220	27477269	120	NA	NA	GGCTCTTCTCCGGTGTGA
7738	ZNF184	chr6	-	27526505	27548858	gene	20769	exon_6	27527190	27528989	142	NA	CATCAGCGAACTCATACTCAAGA	GGCCTTTCTTGAGTATGA
2914	GRM4	chr6	-	34097605	34181722	gene	33968	intron_3	34147650	34147859	19	NA	CATCATATGATTCATACTGGTGA	GGTTTTTCACCAGTATGA
NA	BC041998	chr6	+	149580754	149585909	3d	21835	NA	149602410	149602769	32	NA	NA	NA
4277	MICB	chr6_cox_hap1	+	2912030	2925077	gene	6954	intron_1	2918880	2919089	21	NA	NA	NA
NA	AK123300	chr7	+	6670129	6680635	gene	10375	exon_3	6680310	6680699	35	NA	NA	GGTTTCTCCCCTGTGTGA
NA	AK123300	chr7	+	6670129	6680635	3p1	11710	NA	6680970	6682709	121	NA	CATCTGAGAAATCACACAGGAAA	GGTCTCTTTCCTGTGTGA
7559	ZNF12	chr7	-	6694588	6713091	gene	15022	exon_6	6697770	6698369	52	NA	CATCAGAGAACTCACTCAGGAGA	GGCTTCTCTCCTGAGTGA
9734	HDAC9	chr7	+	18296569	18835540	5d	-40070	NA	18256350	18256649	35	NA	NA	NA
9844	ELMO1	chr7	-	36860485	36991190	gene	47091	intron_1	36943920	36944279	28	NA	NA	NA
51373	MRPS17	chr7	+	55922655	55990527	gene	52214	intron_6	55974510	55975229	93	NA	CATCTGAGGATTCATACTGGAGA	GGCTTTTCTCCAGTATGA
NA	BC036258	chr7	-	56517293	56518482	3d	16333	NA	56501580	56502719	64	NA	AATAAGATAATTCATACTGGAGA	CATTTCTCTCCAGTATGA
NA	DQ581928	chr7	-	56844716	56847518	gd	125829	NA	56721480	56721899	42	NA	CACAAGAGAACTCATACTGGAAG	GGTTTTCTTCCAGTATGA
90827	ZNF479	chr7	-	57191267	57211513	5d	-25666	NA	57236910	57237449	55	NA	CATAAGAGGATTCATACTGGAGA	GGTTTCTCTCCAGTATGA
NA	DQ578920	chr7	+	57479954	57479985	gd	-133620	NA	57346050	57346619	65	NA	CATAACAGAATTCATACTGGAGA	GATTTCTCTCCAGTATGA
NA	DQ578920	chr7	+	57479954	57479985	3d	53205	NA	57532830	57533489	38	NA	CATAAGATAGTTCATACTGGGGA	AGTTTCTCCCCAGTATGA
NA	NR_003952	chr7	-	62389104	62401869	gd	216295	NA	62185350	62185799	47	NA	CACAAGAGAACTCATACTGGAAA	GGTTTCTTTCCAGTATGA
643955	NR_003952	chr7	-	62389104	62401869	gene	12025	exon_3	62389740	62389949	22	NA	CATAAGAGAATTCATACTAGAGA	GGGTTTTCTCTAGTATGA
NA	BC042811	chr7	+	62998635	63015805	5d	-23911	NA	62974290	62975159	68	NA	CATAAGAGAATTCATACTGGAGA	GGTTTCTCTCCAGTATGA
NA	BC038424	chr7	-	63122237	63127915	5d	-47599	NA	63175380	63175649	23	NA	CATAATAGAGTTCATACTGGAAA	GGTTTCTTTCCAGTATGA
NA	BC038424	chr7	-	63122237	63127915	5d	-48589	NA	63176040	63176969	32	NA	CACAAGAGAATTCATATGGAAGA	GGTCTCTCTTCCATATGA
168417	ZNF679	chr7	+	63326286	63364735	5p2	-8407	NA	63317760	63317999	22	NA	CATAAGATAATTCATACTGGAGA	GGTTTCTCTCCAGTATGA
168417	ZNF679	chr7	+	63326286	63364735	gene	38048	exon_5	63364170	63364499	26	NA	CACAAGAGAATTCATACTGGAGA	GGTTTCTCTCCAGTATGA
NA	AK123141	chr7	+	63450803	63454446	5p2	-3969	NA	63446730	63446939	19	NA	CATAAGAGAATTCACACTGGAGA	GGTTTCTCTCCAGTGTGA
340252	ZNF680	chr7	-	63617696	63642245	gene	22956	exon_2	63619170	63619409	23	NA	CATAAGAGAATTCACACTAGAGA	GTATTCTCTCTAGTGTGA
51427	ZNF107	chr7	+	63763945	63808836	gene	40684	exon_7	63804480	63804779	31	NA	CATAAGATAATTCATACTGAAGA	GGTTTCTCTTCAGTATGA
10793	ZNF273	chr7	+	63980305	64029390	gene	46354	exon_8	64026510	64026809	23	NA	CATAAGAGAATTCATACTGGAGA	GGCTTCTCTCCAGTATGA
51351	ZNF117	chr7	-	64072264	64088849	gene	12435	exon_4	64075830	64076999	48	NA	CATAAAAAAATTCATACTGGAGA	GGTTTCTCTCCAGTATGA
85865	GTPBP10	chr7	+	89807625	89844864	gene	18494	intron_5	89826030	89826209	17	NA	NA	NA
54467	ANKIB1	chr7	+	91713483	91868634	gene	34796	intron_1	91748190	91748369	19	NA	NA	NA
1021	CDK6	chr7	-	92079361	92303813	5d	-32286	NA	92335740	92336459	46	NA	NA	GGCTTCTCTCCTCTTTAA
1021	CDK6	chr7	-	92079361	92303813	gd	-103401	NA	92406990	92407439	44	NA	NA	NA
83943	IMMP2L	chr7	-	110090345	110989583	gene	91179	intron_3	110898240	110898569	32	NA	NA	NA
6469	SHH	chr7	-	155288318	155297728	5d	-45931	NA	155343570	155343749	17	NA	NA	NA
169270	ZNF596	chr8	+	172199	187339	gene	13785	exon_6	185190	186779	100	NA	CATGAGAGAATTCACACTGGAGA	GGTTTCTCTCCAGTGTGA
9	NAT1	chr8	+	18111894	18125100	5d	-31900	NA	18079860	18080129	29	NA	NA	NA
497634	BEYLA	chr8	+	47871672	47886572	3d	30677	NA	47902200	47902499	20	NA	CACAGGAGACATCATCCTGGAGA	GATCTGTCTCCAGGATGA
137209	ZNF572	chr8	+	126054732	126060809	gene	3827	exon_3	126057870	126059249	173	NA	CACCAGCGGACACACACAGGTGA	GGCTTCTCACCTGTGTGT
90987	ZNF251	chr8	-	145917102	145951775	3d	47826	NA	145903320	145904579	85	NA	CATCAGAGAATTCATACTGGAGA	GGCTTTTCTCCAGTATGA
7553	ZNF7	chr8	+	146023706	146043698	gene	14793	intron_4	146037810	146039189	156	NA	CATCAGAGAATTCACGCTGTAGA	GGTTTCTCTACAGCGTGA
286101	ZNF252	chr8	-	146169778	146199089	gene	25485	exon_5	146172900	146174309	41	NA	CATCAGAGAATTCACACTGGAGA	GGTTTCTCTCCAGTGTGA
440896	LOC440896	chr9	-	68226141	68228090	5d	-58779	NA	68286750	68286989	26	NA	NA	NA
138649	ANKRD19	chr9	+	94611634	94690794	gene	37285	intron_8	94648590	94649249	31	NA	CACCAGAAAATTCACACTGGAGA	GGTTTCTCTCCAGTGTGA
22869	ZNF510	chr9	-	98557967	98580149	3d	39720	NA	98539860	98540999	56	NA	NA	NA
22869	ZNF510	chr9	-	98557967	98580149	gene	19530	exon_6	98560530	98560709	20	NA	NA	NA
22869	ZNF510	chr9	-	98557967	98580149	gene	18705	exon_6	98560980	98561909	90	NA	NA	GGTTTTTCTCCTGTGTGA
158431	ZNF782	chr9	-	98619093	98656210	gene	35636	exon_6	98619810	98621339	149	NA	CATCATAGAACACACACAGGGGA	GGCTTCTCCCCTGTGTGT
158399	ZNF483	chr9	+	113327267	113379945	gene	17487	intron_5	113344020	113345489	96	NA	CATCAGAGAATTCATACTGGAGA	GGTTTCTCTCCAGTATGA
169834	LOC169834	chr9	-	114799220	114814293	gene	14674	exon_5	114799140	114800099	91	NA	CACCAGAGAACTCATACTGGAGA	NA
7539	ZFP37	chr9	-	114843994	114858817	gene	13478	exon_4	114844680	114845999	108	NA	CACATGAGAATTCATACAGGTGA	GGTTTCTCACCTGTATGA
254973	OR1L4	chr9	+	124526089	124527025	3p2	3025	NA	124528830	124529399	49	NA	NA	NA
7633	ZNF79	chr9	+	129226473	129247472	gene	20276	exon_5	129246330	129247169	50	NA	CATCAGAGGACTCACACCGGGGA	GGCTTCTCCCCGGTGTGA
641339	ZNF674	chrX	-	46243489	46289820	gene	45346	exon_6	46244310	46244639	22	NA	CATCAGAGAATTCATACAGGAGA	GGTCTCTCTCCTGTATGA
7712	ZNF157	chrX	+	47114942	47158042	gene	42852	exon_4	47157480	47158109	62	NA	CATCAGCGAATTCACACAGGAGA	GGTCTCTCTCCTGTGTGA
7592	ZNF41	chrX	-	47190504	47211891	gene	19102	exon_4	47192580	47192999	22	NA	CATCAGAGAATCCACACGGGAGA	GGTTTCTCTCCCGTGTGG
347344	ZNF81	chrX	+	47581244	47666554	gene	79080	exon_6	47660220	47660429	22	NA	CATCAGAGAATTCATACAGGAGA	GACCTCTCTCCTGTATGA
7569	ZNF182	chrX	-	47719193	47748321	gene	27232	exon_7	47720400	47721779	79	NA	CATCAGAGAACTCATTCAGGAGA	GGTTTCTCTCCTGAATGA
57232	ZNF630	chrX	-	47802800	47804402	gene	663	exon_1	47803620	47803859	22	NA	CATCAGAGAGTCCATACTGGAGA	GGTTTCTCTCCAGTATGG
4534	MTM1	chrX	+	149487704	149592274	5d	-31890	NA	149455710	149455919	19	NA	NA	NA
NA	DQ590589	chrY	+	11792095	11792124	gd	-541706	NA	11250300	11250479	25	AGTGGAGTGTAGTGGAATGGAATG	NA	NA
NA	DQ596563	chrY	-	11794588	11794618	gd	-111976	NA	11906490	11906699	18	AATGGAATGGAATGGAATGGAATG	NA	NA
NA	DQ596563	chrY	-	11794588	11794618	gd	-113581	NA	11908080	11908319	31	AATGGAATGGAATGGAATGGAGTC	NA	NA
NA	DQ596563	chrY	-	11794588	11794618	gd	-114391	NA	11908740	11909279	30	ATTGGAATGGAATGCAGTGGAATG	NA	NA
NA	DQ596563	chrY	-	11794588	11794618	gd	-115336	NA	11909760	11910149	25	AATGGAATGGGATGGAATGGAATG	NA	NA
NA	DQ596563	chrY	-	11794588	11794618	gd	-115846	NA	11910360	11910569	27	AATGGAATGGAATGGAATGGAATG	NA	NA
NA	DQ596563	chrY	-	11794588	11794618	gd	-116956	NA	11911440	11911709	30	AGTGGAGTGGAGTGGACTGGAGTG	NA	NA
NA	DQ596563	chrY	-	11794588	11794618	gd	-118621	NA	11913060	11913419	32	AATGGAATGGAATGGAATGGAATG	NA	NA
NA	DQ596563	chrY	-	11794588	11794618	gd	-119236	NA	11913750	11913959	25	AATGGAATGGAATGGAATGGAATG	NA	NA
9081	PRY	chrY	+	26531047	26543636	gd	662842	NA	27193800	27193979	24	AATGGAATGGAATGCAATGGAGTG	NA	NA
9081	PRY	chrY	+	26531047	26543636	gd	664162	NA	27195060	27195359	20	AGTGGAATGGAATGGAATCAAATC	NA	NA
9081	PRY	chrY	+	26531047	26543636	gd	676687	NA	27207630	27207839	19	AATGGAATTGAATGCAGTGGAGTG	NA	NA
9081	PRY	chrY	+	26531047	26543636	gd	677452	NA	27208380	27208619	24	AATGGAATTGAATTGAATGGAATA	NA	NA
9081	PRY	chrY	+	26531047	26543636	gd	678652	NA	27209580	27209819	27	AATGGAAAGGAATGGAATGGAGTA	NA	NA
10251	SPRY3	chrY	+	57509844	57524511	gd	-124720	NA	57385020	57385229	26	AATGGAATTTAATGGAGTGGAGTG	NA	NA
10251	SPRY3	chrY	+	57509844	57524511	gd	-124180	NA	57385560	57385769	21	AATGGAGTGGAATGAAATGGAATG	NA	NA
10251	SPRY3	chrY	+	57509844	57524511	gd	-123400	NA	57386340	57386549	24	NA	NA	NA
10251	SPRY3	chrY	+	57509844	57524511	gd	-121150	NA	57388530	57388859	36	AATGGAATGGGATGGAGTGGAATG	NA	NA
10251	SPRY3	chrY	+	57509844	57524511	gd	-120070	NA	57389580	57389969	49	AATGGAGTGTAATGGAATGGAATG	NA	NA
10251	SPRY3	chrY	+	57509844	57524511	gd	-119485	NA	57390210	57390509	25	AGTGGAGTGGAATGGAATGGAATG	NA	NA
10251	SPRY3	chrY	+	57509844	57524511	gd	-117685	NA	57391980	57392339	30	AATGCAGTGGAATGGAATGGAATG	NA	NA
