# Supplementary material for: ZNF274 Recruits the Histone Methyltransferase SETDB1 to the 3′ Ends of ZNF Genes
Source: PLoS One. 2010 Dec 8;5(12):e15082. doi: 10.1371/journal.pone.0015082 (PMC2999557; doi:10.1371/journal.pone.0015082)
Supplement: Table S5 — Primers used for this study. (XLS) [file pone.0015082.s015.xls]

## Sheet: Sheet1
oligo name	sequence
ChIP primers
ZNF19 F	GAATCAAGCAGCCTGTCTCC
ZNF19 R	GGGAGGTCTATGGGATTGGT
VRK3 F	GATATTCCCGGGGTCTGAGT
VRK3 R	GAGGTCAGCAGTTCGAGACC
PGSF1 F	GGACATGGTACAGGGTGAGG
PGSF1 R	CTGTCCGGATATTTGGTGCT
ZNF333_F	TGAAGACACATCTGCGAACC
ZNF333_R	TCGCGCACTCATACAGTTTC
Pol2_F	GTAACCTCTGCCGTTCAGGA
Pol2_R	TAGGTGCTCAGACCTCGTCA
ZNF274_3UTR_ChIP_F	AAGCACTTTGACAACCGTGA
ZNF274_3UTR_ChIP_R	GGAGGAATTTTGTGGAGCAA
ZNF274_EXON_ChIP_F	GAAGATGGAAGCCTGAGTGC
ZNF274_EXON_ChIP_R	TATAACGGAACTGCCGGAAC
ZNF180_F	TGATGCACAATAAGTCGAGCA
ZNF180_R	TGCAGTCAATGTGGGAAGTC
ZNF554_F	CGGGGAAAAGCCCTATAAAT
ZNF554_R	TCCACATTCACTGCATTCGT
ZNF529_F	TCCACATGCTTTGCATTCAT
ZNF529_R	AGGAATGTGGGAAGGCTTTT
ZNF678_F	GGAAAGCCTTTAGCCAGAGAA
ZNF678_R	CTTTCCCACAATGACTGCAT
ZNF643_F	TGTGGCAACGTTTTTAATGA
ZNF643_R	GGCTTGCAAACTGTGTAAAGG
ZNF84_F	AAGCCTTCAGGGAGAAGTCA
ZNF84_R	AAGCTTTGCCACACTCACTG
ZNF572_F	CACGGGAGAGAAACCCTACA
ZNF572_R	TTCCGCAGACAGAACATTCA
ZNF44_F	CGAAGGGAACTGGAAGTACG
ZNF44_R	GGCCCTCATAAATGCACAGT
GAPDH_ChIP_F	CACCGTCAAGGCTGAGAACG
GAPDH_ChIP_R	ATACCCAAGGGAGCCACACC
CDH1 F	GTGAACCCTCAGCCAATCAG
CDH1 R	TCACAGGTGCTTTGCAGTTc
ZNF555_F	CAATTGGCCCATATCTTTACG
ZNF555_R	CATGTTCTCGAAAGCAAGCA
ZNF556_F	CAATCTTGCGGGAAGACATT
ZNF556_R	CACACTGCCCACATTCGTAG
STX16_F	CCACTCTAATTCAGCGACCA
STX16_R	ACTGGGTCCAGGCACTAGG
GST-cloning
ZNF10_KRAB_F	AATCGgaattcGTGACCTTCAAGGATGTATTTG
ZNF10_KRAB_R	AATCGaagcttTGCAGTCTCTGAATCAGGATG
ZNF263_KRAB_F	AATCGgaattcGAAGACAAGGAGATGACTGGGC
ZNF263_KRAB_R	AATCGaagcttTTTCTCTTCTCCTGGAGCTG
ZNF274_KRAB1_F	AATCGggatccGCCTCCAGGCTTCCGACG
ZNF274_KRAB1_R	AATCGaagcttGCTCAGGATACTCTGGAATG
ZNF274_KRAB2_F	AATCGgaattcGTGACAGTGCTCCCTGAGGAGC
ZNF274_KRAB2_R	AATCGaagcttTAATGTAGAGGACAAGGCAC
